# Supplementary material for: Non-Targeted Metabolomic Analysis of Arabidopsis thaliana (L.) Heynh: Metabolic Adaptive Responses to Stress Caused by N Starvation
Source: Metabolites. 2023 Sep 18;13(9):1021. doi: 10.3390/metabo13091021 (PMC10535036; doi:10.3390/metabo13091021)
Supplement: Supplementary file 1 [file metabolites-13-01021-s001.zip]

Archive with 3 entries (2 files):
- SupplementaryFiles/
- SupplementaryFiles/Supplementary Figures (S1-S15).pdf
- SupplementaryFiles/Supplementary Tables (S1-S12).xlsx
