# Supplementary material for: Non-Targeted Metabolomic Analysis of Arabidopsis thaliana (L.) Heynh: Metabolic Adaptive Responses to Stress Caused by N Starvation
Source: Metabolites. 2023 Sep 18;13(9):1021. doi: 10.3390/metabo13091021 (PMC10535036; doi:10.3390/metabo13091021)
Supplement: Supplementary file 1 [file metabolites-13-01021-s001.zip › SupplementaryFiles/Supplementary Tables (S1-S12).xlsx]

## Sheet: Table S1
	Table S1. Concentrations of the culture medium of Murashige and Skoog (MS).
	Compound	Formula	Concentration mg l-1
	calcium chloride dihydrate	CaCl2 2H2O	440
	potassium nitrate	KNO3	1900
	ammonium nitrate	NH4NO3	1650
	ammonium nitrate	NH4NO3	170
	ferrous sulfate heptahydrate	FeSO4 7H2O	27.86
	EDTA	Na2EDTA2H2O	37.25
	manganous sulfate monohydrate	MnSO4H2O	16.88
	potassium iodide	KI	0.83
	zinc sulfate heptahydrate	ZnSO4 7H2O	8.6
	boric acid	H3BO4	6.2
	magnesium sulfate heptahydrate	MgSO4 7H2O	370
	six-hydrated cobalt chloride	CoCl2 6H2O	0.025
	copper sulfate pentahydrate	CuSO4 5H2O	0.025
	sodium molybdate dihydrate	Na2 Mo4 2H2O	0.25

## Sheet: Table S2
	Table S2. Supplements used in the Murashige and Skoog (MS) culture medium for the hydroponic growing of A. thaliana seedlings.
	Compound	Concentration (mg l-1)
	glycine	2
	myo-inositol	100
	thiamin HCl	0.1
	pyridoxine HCl	0.5
	nicotinic acid	0.5

## Sheet: Table S3
	Table S3. Pairs of samples/treatments compared (pairwise comparison) to identify differentially synthesized/accumulated m/z_rt. First, a) considering both ESI modes independently; then, b) once they were merged just like data from both sampling points (15 and 30 dag) were merged. In the above, in the occurrence of variance, the N availability and the genotypes were the most critical variables (Fi…
	a)
		Pairwise comparisons (contrast)
	1.-	15dag_4mM_WT_rosette vs 15dag_0.2mM_WT_rosette
	2.-	15dag_4mM_WT_root vs 15dag_0.2mM_WT-root
	3.-	15dag_4mM_nia1/nia2_rosette vs 15dag_0.2mM_nia1/nia2_rosette
	4.-	15dag_4mM_nia1/nia2_root vs 15dag_0.2mM_nia1/nia2_root
	5.-	30dag_4mM_WT_rosette vs 30dag_0.2mM_WT_rosette
	6.-	30dag_4mM_WT_root vs 30dag_0.2mM_WT_root
	7.-	30dag_4mM_nia1/nia2_rosette vs 30dag_0.2mM_nia1/nia2_rosette
	8.-	30dag_4mM_nia1/nia2_root vs 30dag_0.2mM_nia1/nia2_root
	b)
		Pairwise comparisons (contrast)
	1.-	15-30dag_4mM_WT_rosette vs 15dag_0.2mM_WT_rosette
	2.-	15-30dag_4mM_WT_root vs 15dag_0.2mM_WT-root
	3.-	15-30dag_4mM_nia1/nia2_rosette vs 15dag_0.2mM_nia1/nia2_rosette
	4.-	15-30dag_4mM_nia1/nia2_root vs 15dag_0.2mM_nia1/nia2_root

## Sheet: Table S4
	Table S4. Charge ratio values (m/z) from the mass spectral libraries obtained in the ESI+ mode.
	Sample	Group	13.30_341.2405	13.58_341.2108	3.23_341.1795	4.51_341.1370	14.47_341.1335	13.66_341.0933	0.47_340.9872	4.13_340.9694	10.24_340.8940	5.18_340.2080	5.01_340.1745	5.39_340.0819	9.33_340.0230	12.09_339.2488	12.44_339.2474	13.58_339.2121	5.19_72.9370	3.34_72.9370	6.30_72.9369	4.32_72.9369	8.30_72.9368	10.51_70.9580	0.45_70.0641	5.39_69.0698	2.13_69.0697	8.87_69.0696	0.44_69.0340	5.39_65.0060	0.42_60.0696	0.67_56.9427	0.43_56.9426	12.31_343.2453	14.56_343.2260	9.74_343.2087	13.89_343.1971	14.19_343.1473	9.37_343.1179	5.39_343.0527	5.20_342.9481	10.24_342.8878	14.07_342.3348	6.32_342.2638	0.43_342.1353	10.25_341.8874	12.86_341.3475	13.48_341.2863	14.52_341.2640
	15dag_4mM_WT_root_01	15dag_4mM_WT_root	0	0	0	0	0	21.7734	0	0	1.35049	0	0	0	1.70345	0	2.56173	3.07911	0	0	0	0	0	0	0	0	0	0	0	0	0	0	0	18.0425	0	2.08076	1.14092	0	0	0	0.597368	0	0	0	0	0	1.65546	4.43524	0
	15dag_4mM_WT_root_02	15dag_4mM_WT_root	0	0	0	0	0	0	0	0	0	0	0	0	0	0	0	0	0	0	0	0	0	0	0	0	0	0	0	0	0	0	0	0	0	0	0	0	0	0	0	0	0	0	0	0	0	0	0
	15dag_4mM_WT_root_03	15dag_4mM_WT_root	0	0	0	0	0	20.5701	0	0	1.53362	0	0	0	1.64117	0	2.47828	2.07622	0	0	0	0	0	0	0	0	0	0	0	0	0	0	0	16.5825	0	1.88731	1.15093	0	0	0	0.829243	0	0	0	0	0	1.7212	3.96941	0
	30dag_0.2mM_WT_root_01	30dag_0.2mM_WT_root	0	1.27034	0	0	0	20.4654	1.56939	0	0	0	0	0	1.42514	6.63486	2.99665	0	0	0	0	0	0	0	0.34321	0	0	0	0	0	0.1774	0	0	17.8603	1.17519	0	1.20092	0	0	0	0	0	0	2.63015	0.168007	0	0	3.81481	0
	30dag_0.2mM_WT_root_02	30dag_0.2mM_WT_root	0	1.42441	0	0	0	20.8128	1.09324	0	0	0	0	0	1.44911	7.66382	3.15085	0	0	0	0	0	0	0	0.285517	0	0	0	0	0	0.140349	0	0	18.8293	1.51456	0	1.1547	0	0	0	0	0	0	2.76784	0.142343	0	0	3.99808	0
	30dag_0.2mM_WT_root_03	30dag_0.2mM_WT_root	0	1.52588	0	0	0	20.7608	1.00107	0	0	0	0	0	1.56485	7.66083	2.95253	0	0	0	0	0	0	0	0.224513	0	0	0	0	0	0.087437	0	0	18.2767	1.14273	0	1.17789	0	0	0	0	0	0	2.99611	0.139004	0	0	4.32721	0
	30dag_4mM_WT_rosette_01	30dag_4mM_WT_rosette	0	1.32607	0	0	0	20.8144	1.48712	0	0	0	0	0	1.59398	7.63706	3.29654	0	0	0	0	0	0	0	0	0	0	0	0.143954	0	0.442585	0	0	19.2949	0.980905	0	1.1619	0	0	0	0	0	0	3.05451	0.181734	0	0	4.08966	0
	30dag_4mM_WT_rosette_02	30dag_4mM_WT_rosette	0	1.29409	0	0	0	22.0518	0.915256	0	0	0	0	0	1.56088	7.74534	3.01617	0	0	0	0	0	0	0	0	0	0	0	0.104249	0	0.364127	0	0	18.7932	1.13219	0	1.42548	0	0	0	0	0	0	2.58928	0.175204	0	0	4.2748	0
	30dag_4mM_WT_rosette_03	30dag_4mM_WT_rosette	0	1.44465	0	0	0	20.7227	1.04673	0	0	0	0	0	1.22164	7.79491	3.40593	0	0	0	0	0	0	0	0	0	0	0	0.122745	0	0.335961	0	0	18.8269	1.23245	0	1.22334	0	0	0	0	0	0	2.76597	0.185594	0	0	4.21596	0
	30dag_0.2mM_WT_rosette_01	30dag_0.2mM_WT_rosette	0	1.37928	0	0	0	19.4285	1.22619	0	0	0	0	0	1.57715	7.93301	3.22096	0	0	0	0	0	0	0	0	0	0	0	0.108253	0	0.189934	0	0	18.3533	0	0	1.50364	0	0	0	0	0	0	3.04707	0	0	0	3.91728	0
	30dag_0.2mM_WT_rosette_02	30dag_0.2mM_WT_rosette	0	1.66153	0	0	0	19.375	1.19789	0	0	0	0	0	1.5188	8.0394	3.05779	0	0	0	0	0	0	0	0	0	0	0	0.068901	0	0.184098	0	0	19.4421	0	0	1.27307	0	0	0	0	0	0	2.77131	0	0	0	3.90588	0
	30dag_0.2mM_WT_rosette_03	30dag_0.2mM_WT_rosette	0	1.38729	0	0	0	19.8071	1.67054	0	0	0	0	0	1.39663	7.49785	3.09603	0	0	0	0	0	0	0	0	0	0	0	0.080078	0	0.21201	0	0	18.7703	0	0	1.27483	0	0	0	0	0	0	2.48527	0	0	0	3.81011	0
	30dag_0.2mM_nia1/nia2_root_01	30dag_0.2mM_nia1/nia2_root	0	1.57975	0	0	0	20.7466	0.192227	0	0	0	0	0	1.63349	7.43895	3.13492	0	0	0	0	0	0	0	0	0	0	0	0	0	0.0039	0	0	18.1002	1.31227	0	1.39327	0	0	0	0	0	0	2.95103	0	0	1.30988	3.93269	0
	30dag_0.2mM_nia1/nia2_root_02	30dag_0.2mM_nia1/nia2_root	0	1.43775	0	0	0	20.0767	0.592527	0	0	0	0	0	1.40308	7.56492	3.01766	0	0	0	0	0	0	0	0	0	0	0	0	0	0.101962	0	0	18.2828	1.20078	0	1.27745	0	0	0	0	0	0	2.55301	0	0	1.18842	3.96395	0
	30dag_0.2mM_nia1/nia2_root_03	30dag_0.2mM_nia1/nia2_root	0	1.29115	0	0	0	20.0918	0.716901	0	0	0	0	0	1.38624	7.29477	2.93134	0	0	0	0	0	0	0	0	0	0	0	0	0	0.125669	0	0	18.2037	1.26835	0	1.4315	0	0	0	0	0	0	2.82032	0	0	1.40876	3.59104	0
	30dag_4mM_nia1/nia2_root_01	30dag_4mM_nia1/nia2_root	0	0	0	0	0	19.895	0.9813	0	0	0	0	0	1.40976	6.83264	3.06087	0	0	0	0	0	0	0	0.277304	0	0	0	0	0	0.172785	0	0	17.3038	0	0	1.29031	0	0	0	0	0	0	2.91923	0.139743	0	1.69938	3.85538	0
	30dag_4mM_nia1/nia2_root_02	30dag_4mM_nia1/nia2_root	0	0	0	0	0	19.047	0.813616	0	0	0	0	0	1.34192	7.70684	3.09035	0	0	0	0	0	0	0	0.235355	0	0	0	0	0	0.051759	0	0	17.7942	0	0	1.37904	0	0	0	0	0	0	2.60688	0.185159	0	1.49194	3.98277	0
	30dag_4mM_nia1/nia2_root_03	30dag_4mM_nia1/nia2_root	0	0	0	0	0	20.8299	0.56723	0	0	0	0	0	1.60203	7.46225	3.0351	0	0	0	0	0	0	0	0.16351	0	0	0	0	0	0.120711	0	0	18.4705	0	0	1.45739	0	0	0	0	0	0	2.55089	0.205892	0	1.39314	3.99037	0
	30dag_4mM_nia1/nia2_rosette_01	30dag_4mM_nia1/nia2_rosette	0	1.56698	0	0	0	20.0401	0.238973	0	0	0	0	0	1.42574	7.93317	3.35057	0	0	0	0	0	0	0	0	0	0	0	0	0	0.209382	0	0	18.6189	0	0	0	0	0	0	0	0	0	2.85255	0	0	0	3.73806	0
	30dag_4mM_nia1/nia2_rosette_02	30dag_4mM_nia1/nia2_rosette	0	1.4328	0	0	0	20.5682	0.40508	0	0	0	0	0	1.37402	7.72609	3.05963	0	0	0	0	0	0	0	0	0	0	0	0	0	0.23345	0	0	19.2066	0	0	0	0	0	0	0	0	0	2.76085	0	0	0	3.79657	0
	30dag_4mM_nia1/nia2_rosette_03	30dag_4mM_nia1/nia2_rosette	0	1.47948	0	0	0	19.5531	0.373356	0	0	0	0	0	1.4582	7.46466	3.19566	0	0	0	0	0	0	0	0	0	0	0	0	0	0.194631	0	0	19.2126	0	0	0	0	0	0	0	0	0	2.82301	0	0	0	3.89011	0
	30dag_0.2mM_nia1/nia2_rosette_01	30dag_0.2mM_nia1/nia2_rosette	0	0	0	0	0	20.7762	1.07819	0	0	0	0	0	0	7.69075	3.35204	0	0	0	0	0	0	0	0.342864	0	0	0	0	0	0	0	0	17.5765	0	0	0	0	0	0	0	0	0	2.56868	0	0	0	3.77975	0
	30dag_0.2mM_nia1/nia2_rosette_02	30dag_0.2mM_nia1/nia2_rosette	0	0	0	0	0	20.586	0.382885	0	0	0	0	0	0	8.28421	3.63039	0	0	0	0	0	0	0	0.057337	0	0	0	0	0	0	0	0	19.0677	0	0	0	0	0	0	0	0	0	2.87843	0	0	0	3.87232	0
	30dag_0.2mM_nia1/nia2_rosette_03	30dag_0.2mM_nia1/nia2_rosette	0	0	0	0	0	19.4965	0.39462	0	0	0	0	0	0	7.35306	3.32278	0	0	0	0	0	0	0	0.14145	0	0	0	0	0	0	0	0	18.0179	0	0	0	0	0	0	0	0	0	2.47561	0	0	0	3.59301	0
	15dag_0.2mM_WT_root_01	15dag_0.2mM_WT_root	0	0	3.32534	0	0	13.7576	3.92119	0	0.923052	1.07039	0	0	1.01745	3.95702	1.72147	0	0	0	0	0	0	0	0.907867	0	0	1.54722	0.553434	0	0.620362	0	0	10.8841	1.04625	1.30436	0.838982	0	0	0	0	0.919311	0	2.00904	1.25819	0	0	2.54021	0
	15dag_0.2mM_WT_root_02	15dag_0.2mM_WT_root	0	0	5.27167	0	0	8.98746	2.65213	0	0.510544	1.53433	0	0	0.815848	2.78715	1.15049	0	0	0	0	0	0	0	1.07779	0	0	2.60804	0.48894	0	0.700752	0	0	7.31547	0.7358	0.853992	0.447912	0	0	0	0	0.571661	0	1.3174	1.90857	0	0	1.70938	0
	15dag_0.2mM_WT_root_03	15dag_0.2mM_WT_root	0	0	1.43927	0	0	19.0935	3.04265	0	1.09409	0.538477	0	0	1.39839	5.84057	2.50574	0	0	0	0	0	0	0	0.506934	0	0	0.598836	0.339871	0	0.504445	0	0	15.4931	1.2451	1.85482	0.892286	0	0	0	0	1.12838	0	2.59192	0.595619	0	0	3.79092	0
	15dag_4mM_WT_rosette_01	15dag_4mM_WT_rosette	0	1.3188	0	0	2.11034	22.2445	1.72177	0	1.3627	0	0	0	1.54794	6.52104	2.92059	0	0	0	0	0	0	0	0.628332	0	0	0	0.145969	0	0.344091	0	0	17.8238	1.34581	2.11491	1.04087	0	0	0	0.910482	1.38203	1.90369	2.91887	0	0	0	4.06031	0
	15dag_4mM_WT_rosette_02	15dag_4mM_WT_rosette	0	1.10241	0	0	2.19187	21.5229	2.36714	0	1.06307	0	0	0	1.46707	6.59736	2.70782	0	0	0	0	0	0	0	0.846233	0	0	0	0.235532	0	0.516671	0	0	16.8427	1.29018	2.04833	1.15498	0	0	0	0.983563	1.32483	2.9834	3.04906	0	0	0	4.14128	0
	15dag_4mM_WT_rosette_03	15dag_4mM_WT_rosette	0	1.10175	0	0	2.07516	20.3113	2.68265	0	1.23981	0	0	0	1.45316	6.40434	2.60419	0	0	0	0	0	0	0	0.962253	0	0	0	0.359474	0	0.552887	0	0	16.6316	1.48409	1.77494	1.22217	0	0	0	0.84397	1.307	3.65373	2.94992	0	0	0	3.96381	0
	15dag_0.2mM_WT_rosette_01	15dag_0.2mM_WT_rosette	0	1.23421	0	0	1.79507	20.3929	2.56914	0	1.05184	0	0	0	1.62799	6.61762	2.72817	0	0	0	0	0	0	0	0.566328	0	0	0	0.275113	0	0.28813	0	0	17.2071	1.55907	0	1.12196	0	0	0	1.00527	0	3.31265	2.66916	0.16098	1.1634	1.50243	3.94473	0
	15dag_0.2mM_WT_rosette_02	15dag_0.2mM_WT_rosette	0	1.17738	0	0	2.06156	20.624	2.62165	0	1.071	0	0	0	1.39978	6.27158	2.78945	0	0	0	0	0	0	0	0.662506	0	0	0	0.255242	0	0.408587	0	0	16.8339	1.32237	0	1.12819	0	0	0	0.851969	0	3.80353	2.63581	0.292688	0.926022	1.55759	3.82805	0
	15dag_0.2mM_WT_rosette_03	15dag_0.2mM_WT_rosette	0	1.35218	0	0	2.15808	20.8674	2.70508	0	1.0529	0	0	0	1.3669	6.44071	2.82663	0	0	0	0	0	0	0	0.789062	0	0	0	0.297496	0	0.357667	0	0	17.1208	1.05415	0	1.31643	0	0	0	0.843003	0	3.95952	3.00125	0.245719	0.848942	1.59443	4.18411	0
	15dag_4mM_nia1/nia2_root_01	15dag_4mM_nia1/nia2_root	0	0.992452	0	0	1.55854	19.0978	1.9698	0	0.895281	0	0	0	1.31111	5.96023	2.59564	1.04113	0	0	0	0	0	0	0.45004	0	0	0	0	0	0	0	0	14.9105	1.33305	0	1.16894	0	0	0	0.696731	0	0	2.6852	0	0.726634	1.49741	3.64078	0
	15dag_4mM_nia1/nia2_root_02	15dag_4mM_nia1/nia2_root	0	1.33275	0	0	2.15938	21.1181	0.597803	0	1.06503	0	0	0	1.4265	7.08863	2.94343	1.37354	0	0	0	0	0	0	0.131705	0	0	0	0	0	0	0	0	17.4812	1.15614	0	1.36083	0	0	0	0.789561	0	0	2.99962	0	0.890235	1.58144	3.96194	0
	15dag_4mM_nia1/nia2_root_03	15dag_4mM_nia1/nia2_root	0	1.29718	0	0	2.3897	21.7009	0.698029	0	1.27033	0	0	0	1.55264	7.18186	2.81123	1.35233	0	0	0	0	0	0	0.179598	0	0	0	0	0	0	0	0	18.0614	1.38737	0	1.25896	0	0	0	0.80687	0	0	2.70296	0	0.877594	1.65791	4.30517	0
	15dag_0.2mM_nia1/nia2_root_01	15dag_0.2mM_nia1/nia2_root	0	1.31305	0	0	0	20.37	1.6	0	1.04359	0	0	0	1.47344	6.48378	2.78489	0	0	0	0	0	0	0	0.345846	0	0	0	0.274748	0	0.324011	0	0	17.1563	1.15856	1.90379	1.15758	0	0	0	0.820501	0.889576	0	2.86919	0.251898	0.959036	0	4.09987	0
	15dag_0.2mM_nia1/nia2_root_02	15dag_0.2mM_nia1/nia2_root	0	0.986241	0	0	0	21.5021	1.14268	0	1.12494	0	0	0	1.5175	7.33336	2.83714	0	0	0	0	0	0	0	0.244851	0	0	0	0.157313	0	0.263004	0	0	17.6484	1.38811	1.75692	1.01988	0	0	0	0.773152	1.34957	0	2.5583	0.235572	1.03013	0	4.24476	0
	15dag_0.2mM_nia1/nia2_root_03	15dag_0.2mM_nia1/nia2_root	0	1.12736	0	0	0	22.2753	1.01409	0	0.979598	0	0	0	1.33566	7.1429	2.88622	0	0	0	0	0	0	0	0.1846	0	0	0	0.111858	0	0.111221	0	0	18.6476	1.45313	1.88561	1.12664	0	0	0	0.778081	1.32249	0	2.81534	0.155413	0.933128	0	4.10273	0
	15dag_4mM_nia1/nia2_rosette_01	15dag_4mM_nia1/nia2_rosette	0	1.3506	0	0	0	21.6331	0	0	1.03428	0	0	0	1.53017	7.2769	3.10974	1.2456	0	0	0	0	0	0	0	0	0	0	0	0	0	0	0.926475	18.986	0	1.70356	1.40083	0	0	0	0	1.0467	0	2.71591	0	1.10593	1.5335	4.3591	0
	15dag_4mM_nia1/nia2_rosette_02	15dag_4mM_nia1/nia2_rosette	0	1.25526	0	0	0	21.5937	0	0	1.13673	0	0	0	1.56362	7.46818	3.1216	1.22291	0	0	0	0	0	0	0	0	0	0	0	0	0	0	0.850216	18.8998	0	2.02754	1.17074	0	0	0	0	1.29788	0	2.79488	0	0.746795	1.68295	4.4596	0
	15dag_4mM_nia1/nia2_rosette_03	15dag_4mM_nia1/nia2_rosette	0	0	0	0	0	0	0	0	0	0	0	0	0	0	0	0	0	0	0	0	0	0	0	0	0	0	0	0	0	0	0	0	0	0	0	0	0	0	0	0	0	0	0	0	0	0	0
	15dag_0.2mM_nia1/nia2_rosette_01	15dag_0.2mM_nia1/nia2_rosette	0	1.49728	0	0	0	20.5221	1.91178	0	0.898565	0	0	0	1.53755	6.91954	2.63278	0	0	0	0	0	0	0	0.78665	0	0	0	0	0	0.347057	0	0	17.7001	0	1.61457	0	0	0	0	0	1.1532	0	2.93093	0.232377	0.907096	1.55793	4.2066	0
	15dag_0.2mM_nia1/nia2_rosette_02	15dag_0.2mM_nia1/nia2_rosette	0	1.20702	0	0	0	21.4451	1.18691	0	1.00699	0	0	0	1.56334	6.8669	3.02514	0	0	0	0	0	0	0	0.480647	0	0	0	0	0	0.298364	0	0	19.065	0	1.78273	0	0	0	0	0	1.09244	0	2.68684	0.172831	1.0899	1.44443	4.30939	0
	15dag_0.2mM_nia1/nia2_rosette_03	15dag_0.2mM_nia1/nia2_rosette	0	1.21335	0	0	0	20.806	1.4068	0	1.08197	0	0	0	1.46074	7.0398	2.95266	0	0	0	0	0	0	0	0.510678	0	0	0	0	0	0.343442	0	0	18.5023	0	1.70387	0	0	0	0	0	0.946696	0	2.69205	0.109206	0.986133	1.29107	4.37372	0
	30dag_4mM_WT_root_01	30dag_4mM_WT_root	0	1.29017	0	0	0	21.463	0.875781	0	0.98832	0	0	0	1.43842	7.55159	3.10349	1.13835	0	0	0	0	0	0	0.250129	0	0	0	0.160435	0	0.197304	0	0	18.3409	0	1.77575	1.18266	0	0	0	0	0	0	2.71976	0.359882	0.832208	0	4.45246	0
	30dag_4mM_WT_root_02	30dag_4mM_WT_root	0	1.39023	0	0	0	21.1408	1.02832	0	0.836701	0	0	0	1.51566	7.36247	3.16565	1.19782	0	0	0	0	0	0	0.266793	0	0	0	0.184545	0	0.143964	0	0	18.4261	0	1.8702	0.876488	0	0	0	0	0	0	2.88068	0.45221	0.983274	0	4.50353	0
	30dag_4mM_WT_root_03	30dag_4mM_WT_root	0	1.60306	0	0	0	21.2853	1.34809	0	0.962625	0	0	0	1.60792	7.15958	3.05172	1.41039	0	0	0	0	0	0	0.359105	0	0	0	0.158578	0	0.212009	0	0	18.7567	0	1.70192	1.41027	0	0	0	0	0	0	2.82692	0.437935	0.933269	0	4.1284	0
[truncated: 3,360 more columns]

## Sheet: Table S5
	Table S5. Charge ratio values (m/z) from the mass spectral libraries obtained in the ESI- mode.
	Primary ID	Sample Group	0.72_584.9371	0.39_584.7952	5.63_584.1614	0.47_582.0324	0.47_581.0282	10.99_580.9629	3.25_580.0153	14.52_579.0611	0.39_578.7776	12.78_577.2667	13.06_577.2664	4.59_577.1552	13.18_576.1997	3.28_575.9801	10.32_575.7403	6.92_575.7278	1.84_329.0860	4.16_328.8628	0.74_328.8589	4.35_328.8585	4.96_328.8578	3.54_328.8571	1.36_328.8556	2.88_328.8518	5.20_328.0227	0.48_328.0216	0.44_327.9509	7.67_327.2053	8.87_327.2060	9.06_327.1462	4.51_327.1230	9.38_327.1184	0.43_96.9715	13.05_96.9582	0.55_96.0067	12.08_91.0095	0.44_89.0228	0.43_88.0387	0.45_85.0277	12.39_83.0489	3.23_83.0484	0.47_79.9563	0.51_75.0077	0.42_74.0235	0.42_71.0127	0.46_61.9874	0.56_57.9743
	15dag_4mM_WT_root_01	15dag_4mM_WT_root	0	0	0	0	0	0	0	2.85604	0	0	0	0	0	0	0	0	0	0	0	0	0	0	0	0	0	2.62237	13.3754	0	40.7964	0	0	0	0	6.42823	0.011063	0	0	0	0	0	0	1.41574	0	0.151942	0	1.83486	0
	15dag_4mM_WT_root_02	15dag_4mM_WT_root	0	0	0	0	0	0	0	3.20249	0	0	0	0	0	0	0	0	0	0	0	0	0	0	0	0	0	1.62302	7.75286	0	49.6927	0	0	0	0	7.17104	0.057028	0	0	0	0	0	0	0.828125	0	0.099439	0	1.26741	0
	15dag_4mM_WT_root_03	15dag_4mM_WT_root	0	0	0	0	0	0	0	2.65474	0	0	0	0	0	0	0	0	0	0	0	0	0	0	0	0	0	2.37005	10.4904	0	41.6422	0	0	0	0	6.23828	0.228367	0	0	0	0	0	0	1.10498	0	0.12642	0	1.55811	0
	30dag_0.2mM_WT_root_01	30dag_0.2mM_WT_root	0	0	0	0	0	0	0	2.82961	0	0	0	0	0	0	0	0	0	0	0	0	0	0	0	0	3.91934	0.401016	2.37109	0	0	0	0	0	0	5.08876	0.359	1.62276	0.141596	0	0	0	0	0	0	0	0	0.172452	0
	30dag_0.2mM_WT_root_02	30dag_0.2mM_WT_root	0	0	0	0	0	0	0	3.06339	0	0	0	0	0	0	0	0	0	0	0	0	0	0	0	0	3.70371	1.86872	10.1208	0	0	0	0	0	0	5.71037	0.367235	1.48723	0.264307	0	0	0	0	0	0	0	0	0.583101	0
	30dag_0.2mM_WT_root_03	30dag_0.2mM_WT_root	0	0	0	0	0	0	0	2.88466	0	0	0	0	0	0	0	0	0	0	0	0	0	0	0	0	3.55826	2.0374	12.0009	0	0	0	0	0	0	5.06086	0.272912	1.39077	0.2149	0	0	0	0	0	0	0	0	0.623982	0
	30dag_4mM_WT_rosette_01	30dag_4mM_WT_rosette	0	0	0	0	0	0	0	0	0	0	0	0	0	0	0	0	0	0	0	0	0	0	0	0	3.25107	2.91213	6.01179	0	0	0	0	0	0	4.75339	0	0	0	0	0	0	0	1.5074	0	0	0	2.25833	0
	30dag_4mM_WT_rosette_02	30dag_4mM_WT_rosette	0	0	0	0	0	0	0	0	0	0	0	0	0	0	0	0	0	0	0	0	0	0	0	0	3.13499	2.33211	4.76444	0	0	0	0	0	0	5.179	0	0	0	0	0	0	0	1.10343	0	0	0	1.99457	0
	30dag_4mM_WT_rosette_03	30dag_4mM_WT_rosette	0	0	0	0	0	0	0	0	0	0	0	0	0	0	0	0	0	0	0	0	0	0	0	0	3.19645	3.38426	7.21548	0	0	0	0	0	0	4.66939	0	0	0	0	0	0	0	2.05335	0	0	0	3.90772	0
	30dag_0.2mM_WT_rosette_01	30dag_0.2mM_WT_rosette	0	0	0	0	0	0	0	2.55466	0	0	0	23.9098	0	0	0	0	0	0	0	0	0	0	0	0	0	4.51727	10.0994	0	0	0	0	0	0	4.65721	0	0	0	0	0	0	0	2.38993	0	0.056112	0	1.29951	0
	30dag_0.2mM_WT_rosette_02	30dag_0.2mM_WT_rosette	0	0	0	0	0	0	0	2.64183	0	0	0	26.4377	0	0	0	0	0	0	0	0	0	0	0	0	0	4.6323	10.2919	0	0	0	0	0	0	4.27384	0	0	0	0	0	0	0	2.49857	0	0.134973	0	1.46713	0
	30dag_0.2mM_WT_rosette_03	30dag_0.2mM_WT_rosette	0	0	0	0	0	0	0	2.5469	0	0	0	22.2926	0	0	0	0	0	0	0	0	0	0	0	0	0	4.15522	10.1125	0	0	0	0	0	0	4.90653	0	0	0	0	0	0	0	2.49731	0	0.074191	0	1.78907	0
	30dag_0.2mM_nia1_nia2_root_01	30dag_0.2mM_nia1_nia2_root	0	0	0	0	0	0	0	2.35593	0	0	0	0	0	0	0	0	0	0	0	0	0	0	0	0	2.68732	4.55389	24.2594	0	41.257	0	0	0	1.95406	3.79379	1.041	0	0	0.22834	0	3.87112	0	2.53765	0	0	0.383475	2.32213	0
	30dag_0.2mM_nia1_nia2_root_02	30dag_0.2mM_nia1_nia2_root	0	0	0	0	0	0	0	0	0	0	0	0	0	0	0	0	0	0	0	0	0	0	0	0	0	0	0	0	0	0	0	0	0	0	0	0	0	0	0	0	0	0	0	0	0	0	0
	30dag_0.2mM_nia1_nia2_root_03	30dag_0.2mM_nia1_nia2_root	0	0	0	0	0	0	0	1.99448	0	0	0	0	0	0	0	0	0	0	0	0	0	0	0	0	3.18388	3.70732	23.5006	0	40.8242	0	0	0	1.4979	4.27543	0.972063	0	0	0.171374	0	3.96517	0	2.0579	0	0	0.407381	2.35167	0
	30dag_4mM_nia1_nia2_root_01	30dag_4mM_nia1_nia2_root	0	0	0	0	0.145251	0	0	2.04472	0.51802	0	0	12.8348	0	0	0	0	0	0	0	0	0	0	0	0	0	3.54387	19.6528	0	37.1232	0	0	0	0.597641	3.77922	1.00578	0	0.442702	0.13636	0	3.65617	0	2.14896	0.219833	0.184581	0.221475	3.87301	0
	30dag_4mM_nia1_nia2_root_02	30dag_4mM_nia1_nia2_root	0	0	0	0	0.26135	0	0	0.940076	1.33302	0	0	30.6957	0	0	0	0	0	0	0	0	0	0	0	0	0	3.10092	7.13209	0	19.2824	0	0	0	0.585498	1.81849	2.06784	0	0.842182	0.241637	0	1.6871	0	4.90559	0.662577	0.514207	0.571326	3.10452	0
	30dag_4mM_nia1_nia2_root_03	30dag_4mM_nia1_nia2_root	0	0	0	0	0.16148	0	0	1.41413	1.02349	0	0	20.6368	0	0	0	0	0	0	0	0	0	0	0	0	0	3.96805	14.4102	0	30.7247	0	0	0	1.10033	2.752	1.47173	0	0.659217	0.262983	0	2.79107	0	3.39949	0.411592	0.421531	0.430441	3.98698	0
	30dag_4mM_nia1_nia2_rosette_01	30dag_4mM_nia1_nia2_rosette	0	0	0	0	0	0	0	2.57517	0	0	1.66246	20.1184	0	0	0	0	0	0	0	0	0	0	0	0	3.3767	1.9557	14.3794	0	48.0071	0	0	0	0.45753	4.25759	0	0	0.259126	0	0.120178	4.47909	0	0.841859	0	0	0	3.01057	0
	30dag_4mM_nia1_nia2_rosette_02	30dag_4mM_nia1_nia2_rosette	0	0	0	0	0	0	0	2.60708	0	0	2.01649	23.0875	0	0	0	0	0	0	0	0	0	0	0	0	3.17401	2.19406	15.5538	0	52.9444	0	0	0	0.536688	4.65498	0	0	0.269121	0	0.205555	4.45641	0	1.09404	0	0	0	3.81792	0
	30dag_4mM_nia1_nia2_rosette_03	30dag_4mM_nia1_nia2_rosette	0	0	0	0	0	0	0	2.50474	0	0	1.9582	23.6051	0	0	0	0	0	0	0	0	0	0	0	0	3.04026	1.87278	16.5942	0	50.6761	0	0	0	0.678113	4.66448	0	0	0.488489	0	0.178894	4.93024	0	1.02011	0	0	0	3.23582	0
	30dag_0.2mM_nia1_nia2_rosette_01	30dag_0.2mM_nia1_nia2_rosette	1.96344	0.386181	0	0.373914	0.388298	0	2.86404	0.408677	0.507076	0	10.4207	318.997	0	2.71659	0	0	0	0	0	0	0	0	0	0	0	1.4807	2.51456	0	9.55773	0	0	0	0.588067	0.872843	0	0	1.20474	0.430448	0.503777	0	0	11.6904	0.495589	0.52455	0.683657	3.81038	0
	30dag_0.2mM_nia1_nia2_rosette_02	30dag_0.2mM_nia1_nia2_rosette	0	0	0	0	0	0	0	0	0	0	0	0	0	0	0	0	0	0	0	0	0	0	0	0	0	0	0	0	0	0	0	0	0	0	0	0	0	0	0	0	0	0	0	0	0	0	0
	30dag_0.2mM_nia1_nia2_rosette_03	30dag_0.2mM_nia1_nia2_rosette	1.60752	1.09931	0	0.30589	0.286801	0	1.12903	1.25927	1.17805	0	3.65849	112.749	0	0.973919	0	0	0	0	0	0	0	0	0	0	0	3.79666	10.6748	0	26.7119	0	0	0	1.03028	2.42755	0	0	0.849244	0.118894	0.342203	0	0	5.59915	0.191312	0.166351	0.515904	4.81299	0
	15dag_0.2mM_WT_root_01	15dag_0.2mM_WT_root	0	0	0	0	0	0	0	0	0	0	0	0	0	0	0	0	0	0	0	0	0	0	0	0	3.47448	2.40126	13.3563	0	46.8448	0	0	0	0.994855	5.39241	0.262662	2.08773	0.162243	0	0	5.7119	0	1.33498	0	0.265307	0	1.84151	0
	15dag_0.2mM_WT_root_02	15dag_0.2mM_WT_root	0	0	0	0	0	0	0	0	0	0	0	0	0	0	0	0	0	0	0	0	0	0	0	0	4.04211	2.01593	10.6377	0	50.3047	0	0	0	0.592194	6.2179	0.273702	1.80487	0.20363	0	0	5.54947	0	1.13785	0	0.278111	0	1.4546	0
	15dag_0.2mM_WT_root_03	15dag_0.2mM_WT_root	0	0	0	0	0	0	0	0	0	0	0	0	0	0	0	0	0	0	0	0	0	0	0	0	4.11351	2.76089	11.8637	0	48.4978	0	0	0	0.509125	6.38044	0.412135	1.65767	0.107433	0	0	5.73717	0	1.20269	0	0.14672	0	1.56779	0
	15dag_4mM_WT_rosette_01	15dag_4mM_WT_rosette	0	0	0	0	0	0	0	0	0	0	0	0	0	0	0	0	0	0	0	0	0	0	0	0	0	0	0	0	0	0	0	0	0	0	0	0	0	0	0	0	0	0	0	0	0	0	0
	15dag_4mM_WT_rosette_02	15dag_4mM_WT_rosette	0	0	0	0	0	1.95239	0	2.81633	0	0	0	13.3239	0	0	0	0	0	0	0	0	0	0	0	0	3.5925	0.845816	3.10704	0	0	0	0	0	0	6.16883	0	0	0	0	0	5.14299	0	0.358157	0	0	0	1.06286	0
	15dag_4mM_WT_rosette_03	15dag_4mM_WT_rosette	0	0	0	0	0	1.94441	0	3.08638	0	0	0	14.7594	0	0	0	0	0	0	0	0	0	0	0	0	3.90166	0.938493	4.004	0	0	0	0	0	0	5.91256	0	0	0	0	0	5.84908	0	0.430713	0	0	0	1.19889	0
	15dag_0.2mM_WT_rosette_01	15dag_0.2mM_WT_rosette	0	0	0	0	0	2.05112	0	3.45087	0	0	0	21.152	0	0	0	0	0	0	0	0	0	0	0	0	4.32875	1.38989	4.7467	0	0	0	0	0	0	6.1954	0	2.00379	0	0	0	6.06654	0	0.809334	0	0	0	1.11974	0
	15dag_0.2mM_WT_rosette_02	15dag_0.2mM_WT_rosette	0	0	0	0	0	1.98331	0	3.34174	0	0	0	16.3577	0	0	0	0	0	0	0	0	0	0	0	0	4.16321	0.868681	3.09522	0	0	0	0	0	0	5.90391	0	1.40593	0	0	0	6.55371	0	0.403861	0	0	0	0.641288	0
	15dag_0.2mM_WT_rosette_03	15dag_0.2mM_WT_rosette	0	0	0	0	0	1.87042	0	3.02178	0	0	0	12.0297	0	0	0	0	0	0	0	0	0	0	0	0	4.03456	0.606043	2.57705	0	0	0	0	0	0	5.21012	0	1.71217	0	0	0	5.72938	0	0.235357	0	0	0	0.5032	0
	15dag_4mM_nia1_nia2_root_01	15dag_4mM_nia1_nia2_root	0	0	0	0	0	0	0	0	0	0	0	0	0	0	0	0	0	0	0	0	0	0	0	0	3.99215	0.948174	6.6706	0	54.096	0	0	0	0	5.28664	0	0	0	0	0	5.63378	0	0.454655	0	0	0	1.08062	0
	15dag_4mM_nia1_nia2_root_02	15dag_4mM_nia1_nia2_root	0	0	0	0	0	0	0	0	0	0	0	0	0	0	0	0	0	0	0	0	0	0	0	0	4.11773	1.04395	6.29948	0	56.6052	0	0	0	0	5.91096	0	0	0	0	0	5.98608	0	0.496227	0	0	0	1.04636	0
	15dag_4mM_nia1_nia2_root_03	15dag_4mM_nia1_nia2_root	0	0	0	0	0	0	0	0	0	0	0	0	0	0	0	0	0	0	0	0	0	0	0	0	4.21483	0.670966	4.08404	0	58.9261	0	0	0	0	6.01953	0	0	0	0	0	6.02935	0	0.300126	0	0	0	0.72352	0
	15dag_0.2mM_nia1_nia2_root_01	15dag_0.2mM_nia1_nia2_root	0	0	0	0	0	0	0	3.12023	0	0	0	0	0	0	0	0	0	0	0	0	0	0	0	0	0	0.987424	9.4121	0	0	0	0	0	0	5.53322	0	1.60728	0	0	0	5.43979	0	0.665768	0	0	0	0.994311	0
	15dag_0.2mM_nia1_nia2_root_02	15dag_0.2mM_nia1_nia2_root	0	0	0	0	0	0	0	2.89308	0	0	0	0	0	0	0	0	0	0	0	0	0	0	0	0	0	0.626852	5.77263	0	0	0	0	0	0	5.65808	0	1.29285	0	0	0	5.43669	0	0.389775	0	0	0	0.692844	0
	15dag_0.2mM_nia1_nia2_root_03	15dag_0.2mM_nia1_nia2_root	0	0	0	0	0	0	0	2.65516	0	0	0	0	0	0	0	0	0	0	0	0	0	0	0	0	0	1.33933	9.15274	0	0	0	0	0	0	5.71363	0	1.74954	0	0	0	5.64602	0	0.75307	0	0	0	1.05058	0
	15dag_4mM_nia1_nia2_rosette_01	15dag_4mM_nia1_nia2_rosette	0	0	0	0	0	1.33097	0	0	0	0	1.42337	16.2403	0	0	0	0	0	0	0	0	0	0	0	0	3.47971	1.12049	11.211	0	0	0	0	0	0.391386	4.94619	0	1.87216	0.231277	0	0	5.31357	0	0.65352	0	0	0	2.36691	0
	15dag_4mM_nia1_nia2_rosette_02	15dag_4mM_nia1_nia2_rosette	0	0	0	0	0	1.70362	0	0	0	0	1.37254	16.6541	0	0	0	0	0	0	0	0	0	0	0	0	3.57181	1.13106	10.8993	0	0	0	0	0	0.337238	4.66016	0	1.65792	0.370955	0	0	5.38781	0	0.500401	0	0	0	2.46545	0
	15dag_4mM_nia1_nia2_rosette_03	15dag_4mM_nia1_nia2_rosette	0	0	0	0	0	1.91667	0	0	0	0	1.59188	16.4269	0	0	0	0	0	0	0	0	0	0	0	0	3.47935	1.11344	11.4105	0	0	0	0	0	0.621411	5.14141	0	1.51598	0.266721	0	0	5.40214	0	0.553275	0	0	0	2.77693	0
	15dag_0.2mM_nia1_nia2_rosette_01	15dag_0.2mM_nia1_nia2_rosette	0	0	0	0	0	0	0	2.95657	0	0	0	21.1641	0	0	0	0	0	0	0	0	0	0	0	0	3.50597	1.26178	10.5601	0	26.2658	0	0	0	0.269362	4.96142	0	1.50926	0	0	0	0	0	0.645373	0	0	0	1.99019	0
	15dag_0.2mM_nia1_nia2_rosette_02	15dag_0.2mM_nia1_nia2_rosette	0	0	0	0	0	0	0	3.3076	0	0	0	24.6319	0	0	0	0	0	0	0	0	0	0	0	0	3.47879	1.59408	11.5479	0	53.3474	0	0	0	0.716435	5.23612	0	1.48221	0	0	0	0	0	0.819765	0	0	0	2.48827	0
	15dag_0.2mM_nia1_nia2_rosette_03	15dag_0.2mM_nia1_nia2_rosette	0	0	0	0	0	0	0	2.68662	0	0	0	41.8386	0	0	0	0	0	0	0	0	0	0	0	0	3.37764	2.58216	16.3123	0	49.147	0	0	0	0.926231	4.96716	0	1.40506	0	0	0	0	0	1.32093	0	0	0	3.67589	0
	30dag_4mM_WT_root_01	30dag_4mM_WT_root	0	0	0	0	0.363948	0	0	0.752667	0	0	0	0	0	0	0	0	0	0	0	0	0	0	0	0	1.03643	3.92395	4.60126	0	0	0	0	0	0	1.8343	3.33447	0	0	0	0	1.68902	0	9.22178	0	0	0	3.26715	0
	30dag_4mM_WT_root_02	30dag_4mM_WT_root	0	0	0	0	0.029501	0	0	3.0559	0	0	0	0	0	0	0	0	0	0	0	0	0	0	0	0	3.53873	1.19419	7.4186	0	0	0	0	0	0	4.7609	0.200261	0	0	0	0	5.51037	0	0.425225	0	0	0	0.897263	0
	30dag_4mM_WT_root_03	30dag_4mM_WT_root	0	0	0	0	0.088615	0	0	2.75362	0	0	0	0	0	0	0	0	0	0	0	0	0	0	0	0	3.08896	1.88504	12.9665	0	0	0	0	0	0	4.98986	0.315856	0	0	0	0	4.46069	0	1.0904	0	0	0	1.64265	0
[truncated: 4,474 more columns]

## Sheet: Table S6
	Table S6. Shannon-Wiener (H '), Simpson (DSi) a diversity, equity of Pielou (J') values obtained from the “species” (m/z_rt) on each sampling site (treatments). These estimators were calculated using the mass spectral libraries obtained in ESI+ mode.
	Sites	Shannon Diversity		Sites	Simpson dominance		Sites	Equity of Pielou		Sites	Species per site (sample)
	15dag_0.2mM_WT_root	5.37544		15dag_0.2mM_WT_root	0.993887		15dag_0.2mM_WT_root	0.836838		15dag_0.2mM_WT_root	744
	15dag_4mM_nia1/nia2_root	5.61016		15dag_4mM_nia1/nia2_root	0.991794		15dag_4mM_nia1/nia2_root	0.831722		15dag_0.2mM_WT_rosette	970
	15dag_0.2mM_WT_rosette	5.59826		15dag_4mM_WT_root	0.991563		15dag_4mM_WT_root	0.82544		15dag_4mM_WT_rosette	924
	15dag_0.2mM_nia1/nia2_root	5.53802		15dag_0.2mM_WT_rosette	0.9914		15dag_0.2mM_nia1/nia2_root	0.819184		15dag_0.2mM_nia1/nia2_root	863
	15dag_4mM_WT_rosette	5.53452		15dag_4mM_WT_rosette	0.991107		15dag_4mM_nia1/nia2_rosette	0.816855		15dag_4mM_nia1/nia2_root	850
	15dag_4mM_WT_root	5.46117		15dag_0.2mM_nia1/nia2_root	0.991103		30dag_0.2mM_nia1/nia2_rosette	0.814121		15dag_0.2mM_nia1/nia2_rosette	811
	15dag_0.2mM_nia1/nia2_rosette	5.45064		15dag_0.2mM_nia1/nia2_rosette	0.99028		15dag_0.2mM_WT_rosette	0.814021		30dag_4mM_WT_root	757
	15dag_4mM_nia1/nia2_rosette	5.39447		15dag_4mM_nia1/nia2_rosette	0.989941		15dag_0.2mM_nia1/nia2_rosette	0.813738		15dag_4mM_WT_root	747
	30dag_0.2mM_WT_root	5.91348		30dag_0.2mM_WT_root	0.989628		30dag_0.2mM_WT_root	0.812977		30dag_0.2mM_WT_root	1172
	30dag_4mM_WT_root	5.35938		30dag_4mM_WT_root	0.98957		30dag_4mM_nia1/nia2_rosette	0.811468		15dag_4mM_nia1/nia2_rosette	738
	30dag_4mM_WT_rosette	5.24173		30dag_4mM_WT_rosette	0.988453		15dag_4mM_WT_rosette	0.810478		30dag_4mM_WT_rosette	645
	30dag_0.2mM_WT_rosette	5.1939		30dag_0.2mM_WT_rosette	0.987878		30dag_4mM_WT_rosette	0.810252		30dag_0.2mM_WT_rosette	634
	30dag_4mM_nia1/nia2_root	5.18597		30dag_4mM_nia1/nia2_root	0.987558		30dag_4mM_WT_root	0.808431		30dag_4mM_nia1/nia2_root	624
	30dag_0.2mM_nia1/nia2_root	5.1067		30dag_0.2mM_nia1/nia2_root	0.987039		30dag_0.2mM_nia1/nia2_root	0.807694		30dag_0.2mM_nia1/nia2_root	557
	30dag_4mM_nia1/nia2_rosette	5.0348		30dag_4mM_nia1/nia2_rosette	0.986274		30dag_4mM_nia1/nia2_root	0.805756		30dag_4mM_nia1/nia2_rosette	495
	30dag_0.2mM_nia1/nia2_rosette	5.02621		30dag_0.2mM_nia1/nia2_rosette	0.985968		30dag_0.2mM_WT_rosette	0.805		30dag_0.2mM_nia1/nia2_rosette	480

## Sheet: Table S7
	Table S7. Shannon-Wiener (H '), Simpson (DSi) a diversity, equity of Pielou (J') values obtained from the “species” (m/z_rt) on each sampling site (treatments). These estimators were calculated using the mass spectral libraries obtained in ESI- mode.
	Sites	Shannon Diversity		Sites	Simpson dominance		Sites	Equity of pielou		Sites	Species per site (sample)
	30dag_0.2mM_nia1/nia2_rosette	4.29765		15dag_4mM_WT_rosette	1		30dag_0.2mM_nia1/nia2_rosette	0.69576		30dag_0.2mM_nia1/nia2_rosette	548
	30dag_4mM_nia1/nia2_root	4.5965		30dag_4mM_nia1/nia2_root	0.956706		30dag_4mM_nia1/nia2_root	0.691039		30dag_4mM_nia1/nia2_root	774
	30dag_0.2mM_nia1/nia2_root	4.36867		30dag_0.2mM_nia1/nia2_rosette	0.956303		15dag_4mM_WT_root	0.686571		30dag_0.2mM_nia1/nia2_root	587
	15dag_4mM_WT_root	4.69143		30dag_0.2mM_nia1/nia2_root	0.952949		30dag_0.2mM_nia1/nia2_root	0.685279		15dag_4mM_nia1/nia2_rosette	848
	15dag_0.2mM_WT_root	4.19722		15dag_4mM_nia1/nia2_rosette	0.943286		15dag_4mM_nia1/nia2_root	0.681901		15dag_4mM_WT_root	523
	15dag_4mM_nia1/nia2_rosette	4.18437		30dag_0.2mM_WT_rosette	0.942187		15dag_0.2mM_WT_rosette	0.677416		15dag_0.2mM_WT_root	515
	15dag_4mM_WT_rosette	4.15817		30dag_4mM_WT_rosette	0.940693		15dag_0.2mM_WT_root	0.672183		15dag_4mM_WT_rosette	515
	15dag_4mM_nia1/nia2_root	4.12693		15dag_0.2mM_nia1/nia2_root	0.940569		15dag_4mM_WT_rosette	0.665928		15dag_0.2mM_nia1/nia2_rosette	499
	15dag_0.2mM_nia1/nia2_rosette	4.11706		15dag_4mM_WT_root	0.939348		30dag_4mM_WT_root	0.665432		15dag_0.2mM_nia1/nia2_root	495
	30dag_4mM_WT_root	4.1165		15dag_4mM_nia1/nia2_root	0.939154		30dag_4mM_nia1/nia2_rosette	0.664185		30dag_0.2mM_WT_rosette	848
	15dag_0.2mM_WT_rosette	4.1077		15dag_0.2mM_nia1/nia2_rosette	0.937269		15dag_4mM_nia1/nia2_rosette	0.663525		30dag_4mM_WT_root	486
	15dag_0.2mM_nia1/nia2_root	4.09279		15dag_0.2mM_WT_root	0.936749		15dag_0.2mM_nia1/nia2_rosette	0.662694		30dag_4mM_nia1/nia2_rosette	458
	30dag_4mM_nia1/nia2_rosette	4.06937		30dag_4mM_WT_root	0.935496		15dag_0.2mM_nia1/nia2_root	0.659643		30dag_4mM_WT_rosette	454
	30dag_0.2mM_WT_rosette	4.02811		15dag_0.2mM_WT_rosette	0.934748		30dag_4mM_WT_rosette	0.655447		15dag_0.2mM_WT_rosette	430
	30dag_4mM_WT_rosette	4.01009		30dag_4mM_nia1/nia2_rosette	0.928245		30dag_0.2mM_WT_rosette	0.650068		15dag_4mM_nia1/nia2_root	425
	30dag_0.2mM_WT_root	3.83109		30dag_0.2mM_WT_root	0.925164		30dag_0.2mM_WT_root	0.649048		30dag_0.2mM_WT_root	366

## Sheet: Table S8
	Table S8. Principal Component Analysis (PCA) results in which the entire dataset from ESI+ mode was included and shows the correlation coefficients for the total variables included on the distinct components (48 in total) and for 1,635 m/z_rt. In the rows, numbers indicate the correlation of each m/z_rt with the eigenvector of each PC.
	ID_Sme (m/z)	PC1	PC2	PC3	PC4	PC5	PC6	PC7	PC8	PC9	PC10	PC11	PC12	PC13	PC14	PC15	PC16	PC17	PC18	PC19	PC20	PC21	PC22	PC23	PC24	PC25	PC26	PC27	PC28	PC29	PC30	PC31	PC32	PC33	PC34	PC35	PC36	PC37	PC38	PC39	PC40	PC41	PC42	PC43	PC44	PC45	PC46	PC47	PC48
	13.58_341.2108	0.032032	-0.02109	-0.028044	0.0013804	-5.1953e-05	-0.015891	-0.053049	0.015633	-0.0044664	-0.013612	-0.0066483	-0.010056	-0.0232	-0.050928	0.01879	-0.079769	0.017871	0.016283	-0.023589	-0.022981	0.026742	-0.023399	0.01118	0.012485	0.055083	0.018563	-0.0058815	0.023503	-0.00013225	0.017451	-0.022876	0.016791	0.023651	0.029002	0.053091	0.032229	0.0095593	0.021782	-0.031545	0.023534	-0.030684	0.025029	0.034653	0.03512	0.0051185	0.033194	0.17379	0.0079739
	3.23_341.1795	0.016604	0.036726	0.020506	0.0014229	4.4668e-05	0.0012184	-0.0086798	-0.0018837	0.00073281	-0.0052965	0.0063948	0.0014846	-0.0065501	-0.0023455	0.0011352	0.00072247	0.023293	0.0058841	-0.012679	0.0098821	-0.0068433	-0.0027614	0.0016232	-0.0062433	0.0042882	0.00094251	0.0020957	0.0034744	1.847e-05	-0.0081313	0.0037121	-0.0010041	-0.0011737	-0.0028126	0.0039577	0.0035763	0.0010893	-0.00055761	-0.0012812	-0.00046049	0.003108	-0.0024817	-0.00014742	0.0015334	0.0018661	0.002987	-0.15029	0.0062368
	14.47_341.1335	0.0062336	-0.017352	-0.0050589	0.043502	0.027636	0.015991	-0.010827	-0.024558	-0.024004	0.0079298	0.016234	-0.012843	0.00097057	-0.014327	0.0030458	-0.0093369	0.0048356	0.015542	-0.032311	0.016475	-0.0024541	0.0012639	-0.011614	0.011486	0.0094271	0.0014761	-0.0096399	-0.008656	-0.0088204	0.018156	0.0074141	0.0037323	0.01742	-0.0059364	0.0093749	0.0029004	-0.016047	-0.0072315	-0.012238	-0.0010148	-0.0075452	-0.0058861	0.0083054	-0.0073248	-0.0012134	0.00025601	-0.087193	-0.013742
	13.66_341.0933	0.033676	-0.0057373	-0.012045	0.0025422	0.0061736	-0.0048384	0.011812	0.0035645	0.0087543	-0.0023827	-0.024105	-0.0046876	0.0039344	0.010018	-0.00094868	0.002849	-0.00088848	-0.00045164	-0.0097605	-0.0065692	-0.0011302	0.0020654	0.0050352	-0.0035527	-0.0010185	-0.006284	-0.0094341	0.0044737	7.5142e-05	0.0059934	0.010666	-0.00045868	-0.00052053	-0.003558	-0.0058304	-0.00044696	-0.0082449	0.0065683	0.005363	0.01007	0.0010882	-0.014698	-0.00016168	-0.0060263	-0.0099597	0.0028152	0.028664	0.0020458
	0.47_340.9872	0.0063611	0.040308	-0.067784	0.025309	0.026919	0.00047115	-0.0053481	0.0019238	0.026094	-0.0045957	0.0020986	-0.0048025	-0.030753	-0.0070336	-0.0066209	0.019383	-0.018751	-0.056713	0.035093	0.049563	0.0016087	0.02591	0.018334	-0.022934	0.046008	-0.0076444	-0.0025098	0.032196	0.0049633	-0.013524	-0.023969	0.00042315	0.013529	-0.011904	0.0013396	0.045579	0.025316	-0.016996	-0.035072	-0.0094035	0.080602	-0.065953	0.041857	0.013938	-0.0043691	-0.079356	-0.079272	-0.0021509
	10.24_340.8940	-0.019514	-0.026531	0.0071244	-0.019228	-0.01536	-0.0062637	0.010968	-0.0052542	-0.0062167	-0.030763	-0.035603	0.032164	0.0061393	0.0084935	0.027698	0.013509	0.0049229	0.0085142	0.00049637	0.017559	-0.036633	0.0095277	-0.01468	0.013121	0.02458	-0.024325	-0.0068114	-0.022162	-0.0077044	-0.014185	0.025184	0.045773	-0.0046987	-0.0018237	-0.0082697	0.038408	-0.017088	-0.0099421	0.0072577	-0.0030927	-0.013682	-0.0048371	-0.0092531	-0.015583	0.0086539	-0.0093515	-0.041313	0.0020287
	5.18_340.2080	0.017356	0.034582	0.019707	0.0016133	-0.00017558	0.0017724	-0.0083796	-0.001917	0.00012839	-0.0050066	0.0070886	0.0014819	-0.0067027	-0.0025648	0.00094782	0.00042134	0.014518	0.0052268	-0.0085761	0.0071282	-0.0072774	-0.002273	0.00059265	-0.0053045	0.0032232	0.0014772	0.0020686	0.0030939	0.00029071	-0.0070337	0.0039514	-0.0011599	-0.0013656	-0.0023438	0.0034826	0.0032453	0.00056536	-0.00099127	-0.0011034	-0.00029168	0.0027269	-0.0021003	0.00036157	0.001294	0.0018295	0.0029576	0.023362	0.0040964
	9.33_340.0230	0.025282	-0.0052368	-0.013762	-0.0072512	-0.0033255	-0.030248	0.0052975	0.0053351	0.0049782	0.0080888	-0.010869	0.020483	0.0414	-0.039572	-0.0025871	-0.056823	0.0055216	0.00018589	-0.012284	-0.028286	0.0067707	-0.0094841	0.0007186	0.013845	0.041241	0.016892	-0.030007	0.023539	0.040467	-0.023499	0.024762	0.007489	0.0032659	0.02188	0.0084533	-0.0021859	0.014031	-0.0018088	0.028707	-0.0014101	0.024103	0.028849	0.00032227	-0.063778	0.0069717	-0.029761	-0.1188	0.016341
	12.09_339.2488	0.039411	0.0063725	-0.031803	0.0070863	0.021576	0.015158	-0.032305	0.0040013	0.0037691	-0.022059	-0.017383	-0.0089918	0.0087041	0.014986	0.017962	-0.0033608	-0.023715	0.011701	-0.024093	-0.012248	-0.0013458	0.0073779	0.0053819	-0.0025372	-0.009044	0.0055088	0.013302	-0.013113	0.0025167	-0.010873	0.016093	-0.0048284	-0.016626	0.0059527	0.0096977	-0.0078537	0.0067364	-0.0041058	0.0068591	0.020124	-0.0092604	0.0076351	0.008143	0.0066646	5.9414e-05	0.01764	-0.038771	0.025151
	12.44_339.2474	0.03776	-0.0047218	-0.013932	0.003751	0.0083217	-0.0031338	0.0099971	0.0033919	0.0088466	-0.0023599	-0.025674	-0.0044853	0.0017094	0.014042	0.0011641	0.0032651	-0.0014936	0.0016629	-0.0096122	-0.0112	-0.0079756	0.0040767	0.0023578	0.0084911	-0.0045408	0.0034901	-0.0062249	-0.0063335	-0.012687	0.01027	-0.011166	0.0020035	-0.0096929	-0.0054173	-0.0050819	-1.4639e-05	0.0033309	-0.02895	-0.0077223	0.0076716	-0.023705	-0.003074	-0.0061058	0.019231	0.00099043	-7.4177e-05	-0.011894	0.019558
	13.58_339.2121	0.024415	-0.025586	0.028971	-0.026709	0.013968	-0.029462	0.016455	-0.031135	-0.04376	-0.0051831	-0.0050437	0.029268	-0.016013	-0.00042097	0.022175	0.0034872	0.032713	-0.014191	0.0052737	0.032383	0.025589	0.0012581	-0.048395	0.0082044	-0.00030623	0.016581	-0.023192	0.0011135	0.0045987	0.0063956	-0.0040257	0.010578	0.0074281	0.006821	-0.0040193	0.0044308	0.011717	0.0021168	-0.0019166	0.005879	0.011438	-0.0139	0.00070555	-0.0013233	-0.00032329	0.0047012	0.087995	0.0070307
	0.45_70.0641	-0.031082	0.030757	-0.060994	-0.0062111	-0.0069447	0.043487	0.039109	-0.042513	-0.036498	-0.040417	0.018048	-0.045038	0.012185	0.08076	0.010653	0.075371	0.024399	-0.028304	-0.014418	-0.021544	-0.0092785	-0.0016117	0.012889	-0.0087622	0.0831	0.013947	-0.028926	0.054561	0.025604	0.01879	0.024928	-0.018245	0.019337	-0.027607	0.08571	0.047186	-0.029242	0.049191	0.0419	-0.23903	0.0051799	-0.024906	0.016044	0.0074966	-0.00024169	0.0086198	-0.027201	0.012776
	8.87_69.0696	0.01607	0.038243	0.021071	0.0012868	0.00020086	0.00082105	-0.0088866	-0.0018599	0.0011659	-0.0054998	0.0058909	0.0014845	-0.0064373	-0.0021842	0.0012715	0.00093809	0.029334	0.0063036	-0.015531	0.011825	-0.0063775	-0.0032343	0.0022788	-0.0069863	0.0053504	-0.00052963	0.0021042	0.0032938	-0.00019102	-0.0090466	0.0031552	-0.0007554	-0.0010969	-0.0030619	0.0043387	0.0037041	0.0014064	-0.00021688	-0.0014955	-0.00050841	0.003384	-0.0027647	-0.00041748	0.0017037	0.0019129	0.003068	0.17541	-0.014075
	0.44_69.0340	-0.011039	0.032029	-0.019513	0.03987	0.010675	-0.033663	-0.020556	0.096601	-0.016611	-0.011264	-0.0041946	0.075214	-0.041934	-0.0060093	0.002374	0.021732	-0.010626	-0.0076517	-0.0050576	-0.025721	0.0058419	0.00031461	-0.071895	0.037786	-0.017536	-0.0093072	-0.008494	0.012591	-0.0088233	-0.0682	-0.041065	0.045573	0.026259	0.034939	0.034742	-0.0032003	-0.0062696	-0.099378	0.0018277	-0.010808	0.0011293	-0.027862	0.038033	-0.010723	0.0004331	0.0032354	0.088445	-0.0051671
	0.42_60.0696	0.0086339	0.084039	-0.11947	0.047142	-0.073308	-0.043228	-9.8953e-05	0.10821	0.039825	-0.036745	-0.013756	0.079369	0.029433	-0.076506	-0.057486	-0.15539	-0.029664	-0.059667	-0.019122	0.17183	-0.071588	0.069896	0.020234	0.079238	-0.13077	-0.091508	-0.041747	0.11165	0.018215	0.044826	0.04473	-0.0028021	-0.031145	-0.085883	-0.026333	0.046802	0.024013	-0.011809	0.061775	0.015136	-0.0039878	0.035805	0.0048691	0.023821	0.026676	0.079599	-0.023812	-0.024769
	0.43_56.9426	0.03105	-0.0041719	0.016323	-0.00064207	-0.0087738	0.0068437	-0.028495	0.0029519	-0.014887	-0.0055752	0.012652	0.0023498	0.015026	0.013125	0.01817	-0.0041839	0.0082007	0.0058821	0.040246	0.0096809	0.00727	-0.0070448	-0.0041684	0.0068084	-0.0072275	0.0014454	-0.0054759	0.0019562	-0.0002116	0.0045098	-0.0040354	-0.00050518	0.0045198	0.0025697	-0.0012465	-0.0013326	-0.001043	-0.0020951	-0.0017674	-0.0019113	-0.00016772	0.0019553	-0.0027333	-0.0040648	0.003411	-0.0017894	-0.048802	0.019024
	12.31_343.2453	0.036244	-0.0053396	-0.013016	0.0026466	0.0056162	-0.0047011	0.011134	0.0037787	0.010234	-0.0015616	-0.024846	-0.0036457	0.0030094	0.010452	0.0010208	0.00011969	-0.0010184	-0.000465	-0.013805	-0.0033515	-0.0022132	0.0040734	0.0020276	0.0013269	-0.0098212	0.002627	-0.007704	-0.008472	-0.0040136	0.00021324	0.0027452	-0.0012823	-0.0050331	0.00099673	-0.0053206	0.010264	0.0039698	0.0046782	-0.011925	0.010495	0.0024706	0.00025796	0.0094727	0.0034625	-0.003366	-0.017843	-0.069024	-0.90623
	14.56_343.2260	0.0032647	0.0054271	-0.013647	0.015418	0.043644	-0.013042	-0.036564	0.039885	-0.0057611	0.013672	0.0072527	-0.080785	0.01548	-0.067483	-0.073684	0.0097307	-0.034014	0.0097787	-0.022357	-0.042364	-0.010051	-0.022246	0.0077403	-0.034586	0.032706	0.0059294	-0.012925	-0.021424	0.0076554	-0.043384	0.014766	-0.030152	-0.05667	0.0016296	0.0078188	0.044133	-0.023837	0.011894	0.035142	0.02403	-0.0057221	-0.01601	-0.051437	0.085562	-0.0025038	0.016377	-0.015961	0.0040712
	9.74_343.2087	-0.00037033	-0.009821	0.014906	-0.031312	-0.053601	-0.020475	0.028822	0.036552	0.011265	-0.091117	-0.0044228	0.035151	0.0096348	0.013761	0.035767	0.018391	-0.0053393	-0.010603	0.028502	-0.0050412	-0.048624	0.012798	0.012739	-0.0049026	0.015104	-0.0073135	0.00091588	0.01113	-0.016871	0.0092775	0.0024609	0.001509	0.0075102	-0.0079361	0.014745	-0.018142	-0.031124	-0.016877	-0.024075	-0.00019208	0.01266	-0.0077185	0.0035155	-0.020632	-0.0019485	-0.0033931	-0.080618	0.006107
	13.89_343.1971	0.021072	-0.0067009	-0.010731	-0.0028953	0.044647	-0.070725	0.0030045	0.048028	-0.033799	0.048324	0.016795	0.01442	0.074425	-0.055618	0.012513	0.044179	-0.0014476	0.0015142	0.0040694	-0.010159	0.043877	-0.034967	-0.022233	-0.011302	0.020559	-0.018614	-0.038737	0.0010089	-0.0097997	0.00012647	0.0081806	0.052571	0.036587	0.025319	0.00060529	-0.02234	0.056392	0.051346	0.076225	0.0024075	-0.034316	-0.012581	0.019969	0.010702	-0.011521	-0.020888	0.057849	-0.012863
	5.20_342.9481	-0.0016934	-0.031297	0.002072	0.019855	0.025558	0.025843	0.023759	0.021558	-0.0051008	0.020017	0.016073	-0.005705	-0.0037157	-0.019396	-0.019682	-0.0040129	0.02386	0.027168	-0.012365	0.010163	-0.018364	-0.0057922	-0.0005357	-0.00096213	0.011382	0.0032474	-0.0015776	0.01055	-0.0041194	-0.02252	-0.01924	-0.012658	0.0029003	-0.012373	0.00073365	-0.010506	-0.0036611	0.0058575	-0.0080879	0.0076587	0.0014472	-0.00012935	0.002737	-0.0037923	0.000893	0.0025757	0.026137	-0.0024306
	10.24_342.8878	0.0007874	0.00164	0.0069726	-0.0088944	-0.037737	0.018864	-0.024762	0.036351	0.055049	-0.079786	0.016299	-0.0064891	0.047784	0.021793	0.02722	0.0035687	-0.025267	0.0016127	0.023448	-0.0030195	-0.039525	0.024274	0.033513	-0.04946	0.018821	-0.025044	0.021435	-0.015159	0.019345	0.031302	0.0051548	-0.032119	-0.013413	0.013979	-0.022857	0.0090883	-0.01208	-0.012358	0.024165	-0.0055252	-0.00064608	-0.001566	0.0045843	-0.0064015	0.020437	-0.0056122	0.1155	-0.022693
	14.07_342.3348	0.009848	-0.0084522	-0.0085732	0.057487	-0.013754	0.019034	-0.0065775	0.012235	-0.033287	0.012124	0.011306	-0.0059486	0.0027205	-0.0056403	0.0021023	-0.0040589	0.00926	0.002989	0.013281	-0.018092	-0.0063562	0.00068636	-0.034897	-0.023603	-0.019013	0.0019096	-0.0031873	-0.011174	0.0043899	0.00046562	0.0004752	0.0049931	0.008501	0.0017795	0.0044389	0.00014069	-0.012387	-0.002644	-0.0014502	0.0026717	-0.0070662	0.0041398	0.0097457	-0.0024598	0.0062642	-0.0025566	0.030885	0.0067917
	6.32_342.2638	0.034814	0.0069102	-0.029018	0.0081933	0.019621	0.013672	-0.029854	0.0027194	0.0023173	-0.02192	-0.014974	-0.0095677	0.010018	0.011351	0.016272	-0.0050995	-0.02105	0.0078518	-0.017073	-0.024531	0.008283	0.0085797	0.0045705	-0.004169	-0.00057981	-0.008212	0.0070338	0.012398	-0.0052622	0.0098804	-0.033239	0.0032697	0.013812	0.0013269	0.024858	0.0094265	0.014036	-0.042652	0.0078887	0.039081	-0.0074502	0.016812	0.037198	-0.010092	-0.042949	-0.01681	-0.0041776	0.0011302
	0.43_342.1353	0.0037089	0.057894	-0.02989	-0.04468	-0.032845	-0.01503	-0.013648	0.019758	-0.0446	0.0084094	-0.0035965	0.056118	-9.3162e-05	0.028829	-0.071085	0.028957	0.0040346	0.0087073	-0.055111	-0.016281	0.0054304	-0.0049142	0.0082204	0.020221	-0.013314	-0.0035244	0.0018221	0.0082661	0.031083	0.066465	0.045688	-0.038172	0.029955	0.12221	-0.002612	-0.065838	0.0011045	0.0055182	-0.05932	-0.059322	0.029759	0.0071116	-0.026429	0.027699	-0.021489	-0.0073484	0.099994	-0.010826
	10.25_341.8874	0.0088373	-0.024884	-0.013765	-0.040109	-0.0095985	0.03421	-0.042803	-0.013212	-0.027014	-0.0028742	-0.020206	0.038709	-0.01684	0.0037612	0.02248	0.0035102	0.016439	0.018413	-0.013377	0.012244	-0.030594	-0.049173	-0.037853	0.0034278	0.0017291	0.016885	-0.012253	0.0029416	0.021922	-0.039633	-0.024631	-0.012273	-0.011697	0.0045504	-0.022485	0.0047573	-0.011074	-0.010498	-0.01018	-0.0017985	0.027286	6.56e-05	-0.014895	-0.010018	-0.0026495	0.0018214	-0.012259	0.0027824
	12.86_341.3475	0.025762	-0.022333	0.010784	-0.0062576	-0.019016	0.029922	-0.0040705	-0.068138	-0.0095873	0.048533	-0.023086	0.01211	0.069533	-0.044699	-0.0046723	0.035084	0.038832	0.0079504	0.014745	-0.0063288	0.022972	0.011623	-0.022219	0.0065148	0.026312	0.0078509	-0.022043	0.010338	0.0018273	0.0088135	0.00087471	-0.014653	0.01659	0.014413	-0.0086987	0.022479	-0.010797	-0.0055099	0.0019014	-0.0021422	-0.011877	-0.0018556	-0.0078644	-0.0055534	-0.04229	-0.015951	0.048581	-0.0037071
	13.48_341.2863	0.033738	-0.006247	-0.012641	0.001114	0.0046571	-0.0065846	0.011448	0.0030076	0.0088262	-0.002389	-0.023983	-0.002129	0.0048946	0.010761	-0.00022555	0.0025961	-0.0015022	-0.0030586	-0.010663	-0.010842	0.00085442	0.004863	-0.0044036	0.0043096	-0.0052919	0.0054433	0.0057425	-0.0017261	0.0078479	-0.0039254	0.018017	0.0067762	0.0032989	-0.0044066	0.016795	-0.008057	-0.017005	-0.0072682	-0.0070611	0.012538	-0.0089715	-0.0094812	0.017819	0.0015805	0.026983	-0.009619	0.10882	0.008853
	0.43_72.9372	0.031178	-0.004655	0.01692	-0.0010179	-0.0091355	0.006411	-0.029919	0.0033465	-0.015206	-0.0058605	0.01203	0.0024147	0.016798	0.014521	0.019502	-0.0041424	0.0093597	0.0055689	0.040009	0.0056746	0.0053404	0.035807	-0.0014785	0.0064593	0.0047166	-0.0035069	-0.00316	-0.00083745	-0.0027427	-0.00086255	-0.0010306	-0.0015938	0.0025093	0.0007787	-0.00010483	-0.0019164	-0.0017863	-0.00072973	0.00071323	-0.00010097	0.0011847	-0.00061086	-0.0011894	-0.00081712	0.0050603	-0.0016893	0.024951	-0.0056827
	13.80_345.2580	0.034014	-0.0051694	-0.011382	0.0035313	0.0062677	-0.004787	0.013349	0.0026339	0.0091171	-0.0018961	-0.024436	-0.0035057	0.0041302	0.0090135	-0.00049861	0.0012748	-0.0021118	-0.002051	-0.0076844	-0.0084081	-0.0017223	-0.00095346	-0.0060254	-0.0048158	-0.0050145	-0.0019909	-0.0044984	0.013407	-0.0085987	-0.001026	-0.0048485	0.0025279	-0.003065	-0.0018136	0.00086986	-0.00093858	0.0032397	0.0064714	-0.0042837	-0.01209	-0.0030567	-0.010325	0.002753	-0.018008	0.02287	0.0024477	-0.058709	0.0071267
	14.30_345.2258	0.031663	-0.0056285	-0.0098828	0.00322	0.0062954	-0.0057356	0.013405	0.0030441	0.0095315	-0.0017791	-0.022412	-0.0023415	0.0042957	0.010036	0.00073084	0.0038127	-0.0030044	0.0029031	-0.0067999	-0.0018687	-0.0029719	0.0018361	0.008408	0.0067705	-0.0097137	-0.00045322	0.0027401	-0.0095409	-0.013165	0.0012624	-0.010627	-0.012561	-0.00092066	-0.01884	-0.0074839	0.012383	0.012773	-0.0017716	-0.010091	-0.017664	0.006675	0.0031766	0.020321	0.028155	-0.030145	0.040355	0.0013191	0.00088495
	5.01_345.1542	0.018463	0.031461	0.018545	0.0019029	-0.00049903	0.0026297	-0.007999	-0.0019678	-0.00080358	-0.0046032	0.0082241	0.0014983	-0.0069713	-0.0029442	0.00063888	-4.1323e-05	0.0034314	0.0047219	-0.003117	0.0031868	-0.0094738	-0.00030663	-0.00017847	-0.003163	-0.0013687	0.013047	0.0021353	0.0069788	0.00085266	-0.0040704	0.0081237	-0.0027533	-0.0010626	-0.0024754	0.0023504	0.0038139	0.0003336	-0.0019556	2.8551e-05	-0.00075207	0.0021109	-0.001416	0.00021223	0.00093806	0.0015702	0.0023201	-0.061705	0.001624
	0.47_344.9634	-0.00075952	0.037247	-0.085334	0.016542	0.031508	-0.022882	-0.013645	-0.0011888	0.028748	0.011803	0.030797	-0.01296	-0.025622	-0.015123	0.003609	0.13647	-0.046346	-0.056655	0.024363	0.10227	-0.027436	0.03917	-0.0020055	-0.01169	0.008514	0.0029111	0.030982	-0.023358	0.021683	-0.014734	-0.043665	-0.0028291	0.0021774	-0.03962	0.050516	0.042285	0.0090284	-0.007916	0.048144	-0.071151	-0.020022	0.010944	0.012959	0.048696	-0.12076	-0.0056679	-0.028518	0.010331
	13.39_344.3153	-0.0057029	-0.0050779	0.0088965	0.024441	-0.010464	0.00043243	0.014487	-0.056792	0.01968	0.007848	-0.0053217	-0.0051037	-0.0053061	-0.01427	-0.0088617	-0.00027753	0.007891	-0.014886	-0.01138	-0.0097789	-0.032319	0.0034311	-0.016563	-0.0027995	0.00049013	0.012023	0.0031204	0.013476	0.005635	-0.024671	-0.0076182	-0.02188	-0.00093606	0.0087556	0.0023108	0.0084065	0.00076579	0.005957	0.00072171	0.00014896	-0.0052829	0.0034947	0.0039178	0.0017782	-0.0030521	0.0033368	-0.15021	0.0098345
	3.17_344.2273	0.021242	0.0065704	0.0012258	0.0018725	0.011142	-0.008492	0.01144	0.0019077	0.012097	-0.001202	-0.019567	-0.0031188	0.0028308	0.0042442	-0.0024829	0.0024453	0.039917	-0.0070842	0.0017266	-0.024961	-0.0063276	-0.0034812	0.0098283	0.0082104	-0.0062277	0.015399	0.019455	0.0075297	-0.0061076	0.0084524	-0.00098579	-0.0062361	-0.0072278	-0.0047235	0.011947	1.6685e-05	0.0080156	-0.017941	-0.014597	0.029775	-0.0019686	-0.0090655	-0.035884	0.042141	0.027007	0.028514	-0.019504	0.016261
	0.78_344.0563	0.014516	0.042663	0.022718	0.00089038	0.00065582	-0.00033689	-0.0094882	-0.0017905	0.0024282	-0.0060918	0.0044218	0.0014838	-0.0061083	-0.0017136	0.001669	0.0015664	0.046905	0.0075193	-0.023832	0.017482	-0.0049997	-0.0046287	0.0041785	-0.0091609	0.0084848	-0.0049622	0.0021274	0.0027083	-0.00080342	-0.011731	0.0014818	-1.2572e-05	-0.00088107	-0.0037772	0.0054542	0.0040623	0.0023228	0.00077999	-0.0021315	-0.00063852	0.0041886	-0.0035909	-0.0011921	0.0021997	0.0020519	0.003312	0.07072	-0.0044697
	0.87_343.9959	0.00884	0.058467	0.028595	-0.00063591	0.0023075	-0.0049258	-0.011139	-0.0015228	0.0074023	-0.0080433	-0.0019422	0.0013012	-0.0045214	0.00050282	0.0034105	0.0040281	0.094771	0.0078609	-0.048954	0.037108	0.01379	-0.020738	0.0045091	-0.023803	0.046643	-0.11644	0.0012685	-0.038719	-0.0044606	-0.033428	-0.038388	0.014755	-0.005269	0.00087902	0.013347	-0.0039665	0.00089339	0.0072951	-0.012143	0.0051539	0.0076076	-0.0076892	0.003928	0.0040376	0.004375	0.0094553	-0.12474	0.0032322
	9.88_343.2948	0.016577	-0.0044287	-0.0045501	-0.00014073	-0.0045529	0.044208	-0.013809	0.039572	-0.017194	0.032721	0.0069803	0.0099892	-0.014369	-0.0072892	-0.015981	-0.002041	-0.0028362	0.011214	-0.00044975	-0.010348	-0.019529	-0.010158	0.0081494	-0.012505	0.00034012	0.0060602	0.0055765	0.0036432	0.00014572	-0.012947	-0.0079281	-0.0013806	-0.0045801	0.0030625	-0.0054663	0.0012149	-0.0036346	-0.00010775	-0.0012504	-0.001315	0.0042408	0.0072972	-0.0062787	0.0014049	-0.00016439	-0.0012962	-0.0047076	0.0097635
	11.53_343.2662	0.015939	-0.010729	-0.014201	-0.017865	-0.010006	-0.059666	0.0071593	0.0080287	0.0066954	0.026725	0.013647	0.015108	0.048384	-0.046949	0.0039448	0.037217	0.0031763	-0.029857	-0.033351	-0.02654	0.0034113	-0.011975	-0.015353	0.0065669	0.025604	0.0067043	-0.037783	0.005784	0.041	-0.0073417	0.02367	0.0082976	-0.018383	0.019199	0.013289	0.00037057	-0.0054434	0.012735	-0.030259	-0.0053096	0.011817	0.028941	0.029118	0.013397	-0.023815	0.0009169	-0.019756	0.01003
	0.43_84.0439	-0.034824	0.058938	-0.09739	-0.0021794	0.054457	-0.079758	-0.018691	0.0078939	0.027298	0.0053496	0.038694	0.064419	0.040497	-0.081222	0.0080079	0.060738	-0.0029422	-0.056594	-0.033637	0.034478	-0.025555	0.033711	0.013797	-0.0099283	-0.082225	0.011313	-0.024248	-0.039787	-0.0086383	-0.022179	0.014281	-0.0011443	-0.0097244	0.0020234	0.018858	-0.00256	0.029605	0.0055474	-0.01587	-0.024921	-0.012333	0.021564	0.0079457	0.037484	-0.015849	0.0094687	-0.034475	0.030613
	0.77_84.0436	-0.040816	0.049394	-0.068985	0.03065	0.04159	-0.070695	-0.024035	0.011947	0.013163	0.0048661	0.036656	0.07708	0.0074928	0.013897	-0.01579	0.024199	0.04876	-0.054308	0.0028594	-0.079771	0.027393	0.015301	0.056834	0.016573	-0.079492	-0.012822	-0.15721	0.011214	-0.020961	0.0059005	0.060736	-0.083574	-0.0906	0.020545	-0.085152	-0.010189	-0.087744	0.0014034	-0.062312	-0.069717	-0.0064687	0.031998	0.07655	-0.030618	-0.0030474	-0.013226	0.02138	-0.0072391
	0.42_81.0330	0.010548	0.046427	0.0013935	-0.037383	-0.02817	0.045743	0.009993	-0.0085501	0.047755	-0.018172	0.022595	0.036969	0.047971	0.0074122	-0.021084	0.023826	-0.013337	0.00192	-0.023571	-0.0090273	0.0056599	-0.0026713	-0.011024	0.027884	0.019256	0.012314	0.041387	-0.010961	-0.011662	0.0075129	-0.013474	0.0087141	-0.02647	-0.012849	0.022292	0.011273	-0.0064373	-0.0081451	0.014963	0.0065827	0.0035747	-0.00078196	0.0022099	-0.00295	0.017683	-0.0051822	-0.018327	0.0044488
	10.24_77.0140	-0.0085821	-0.011098	0.015334	0.0022357	-0.021662	-0.014315	0.024668	0.080034	-0.052188	-0.020896	-0.033927	0.037716	0.012545	0.020882	0.031378	0.018022	-0.0024615	-0.0048914	0.052572	0.00083732	-0.015247	-0.015854	-0.002625	0.0006978	-0.0080477	0.00087927	0.0095711	0.022013	-0.0069269	-0.0036705	0.015791	-0.0055512	0.0030067	-0.02092	0.0093082	-0.038732	-0.020307	-0.018257	-0.026858	0.0044061	0.024024	0.0072372	-0.025237	-0.014323	-0.0026553	0.0054813	-0.12022	0.0072314
	13.53_348.1628	0.028266	-0.0046134	0.019569	0.0021032	-0.012795	0.00056066	0.021627	-0.0022804	-0.0071053	0.012748	0.019395	0.0052612	-0.016705	-0.011381	-0.013326	-0.0013636	0.0099048	0.0024877	0.017581	-0.00072144	-0.0024504	-0.0045541	-0.0075893	0.0010143	-0.0045103	0.0033414	-0.0017288	-0.00036865	0.0011955	0.0042949	-0.0016002	-0.00027125	0.0013081	0.00396	0.00079142	-0.0027127	-0.0039579	-0.0036272	-0.0024527	-0.0031064	0.00088616	0.00071036	0.00081824	0.0019539	0.0012323	-5.9047e-05	-0.004569	0.0057729
	2.61_348.1460	0.016868	0.035907	0.020199	0.0014751	-3.477e-05	0.0013453	-0.0084707	-0.0018928	0.00058902	-0.0051546	0.00645	0.0014495	-0.0065308	-0.0023285	0.0011241	0.00064805	0.017114	0.0048763	-0.010251	0.0087166	-0.0043898	-0.0046766	8.5554e-06	-0.0071821	0.0089737	-0.016921	0.0019074	-0.004103	-0.00015482	-0.0099981	-0.0025992	0.0012249	-0.002222	-0.0012705	0.004514	0.0016908	-3.7322e-08	-0.00016575	-0.0026752	0.00078635	0.0030648	-0.0025523	0.0015378	0.0014542	0.0021972	0.0039716	-0.017814	0.00036593
	10.24_347.9407	0.0094126	-0.015237	-0.0017889	-0.03796	0.0042001	-0.088955	-0.0099743	0.013397	0.049594	-0.035203	0.048149	0.010318	-0.022074	0.016116	0.017271	-0.01048	-0.011831	0.0022295	-0.014612	0.027136	-0.018832	-0.0011266	0.010454	0.008072	0.014578	-0.0031035	0.022351	0.018644	-0.0063463	0.055654	0.019113	-0.051686	-0.0011028	0.0067278	0.027659	-0.0067967	0.009399	0.056598	0.033261	0.012404	-0.01216	-0.020689	-0.010726	0.0064511	-0.0073035	-0.0051133	0.017217	-0.010686
	14.20_347.1328	0.030686	0.024569	0.0072876	0.0031527	-0.017142	0.010992	-0.023202	0.0083875	-0.10105	0.0077193	-0.068878	-0.044844	-0.04991	0.11292	0.040191	-0.053591	-0.035423	-0.00028036	0.059089	0.015193	-0.0022397	0.015207	0.008303	0.015638	-0.022038	-0.0052756	0.023647	0.015153	0.0080086	-0.048656	0.0080405	-0.023897	-0.011954	-0.020513	0.010429	0.02024	0.014043	0.0094803	0.0013399	-0.021677	0.043121	-0.02474	0.005381	-0.00066301	-0.03079	0.020625	0.011824	-0.0089896
	13.66_347.1020	0.033936	-0.0055421	-0.013202	0.0024853	0.0067715	-0.004755	0.0097604	0.0036301	0.0085578	-0.0024088	-0.024435	-0.0050069	0.0042395	0.0091937	0.0015927	0.0031427	-0.0025259	0.0027831	-0.0092349	-0.0095985	-0.0017307	0.0040151	0.00043816	0.0025885	-0.0067753	-0.0038135	-0.0060355	0.0043005	-0.00077647	0.003879	0.0058183	0.0048155	-0.0019467	-0.0041425	-0.0023695	0.0053189	-0.0054679	-0.0035006	0.00090074	0.014519	-0.0080466	-0.0070188	-0.0004943	-0.0077247	-0.023254	0.025256	0.039242	-0.0023066
	0.43_347.0730	0.0087981	0.058842	0.028743	-0.00058716	0.0023273	-0.004684	-0.01157	-0.0015317	0.00716	-0.0082191	-0.0012242	0.0014379	-0.0048049	0.0001379	0.0032013	0.0039185	0.10762	0.011005	-0.053121	0.038046	0.0033848	-0.012414	0.0095757	-0.018776	0.026454	-0.044232	0.0019854	-0.0089134	-0.0033989	-0.024473	-0.01281	0.0056254	-0.0013342	-0.0046574	0.010479	0.0031304	0.0045436	0.0051404	-0.0063242	0.00039309	0.0072648	-0.0068909	-0.0021266	0.0040309	0.0030008	0.0054755	-0.051131	-0.0033167
	5.39_347.0481	0.016364	0.03742	0.020765	0.0013651	0.00011515	0.0010553	-0.0087956	-0.0018736	0.00091177	-0.0053966	0.0062107	0.0014921	-0.0065157	-0.0022941	0.0011841	0.00081217	0.026688	0.0062446	-0.014177	0.010797	-0.0072127	-0.0025104	0.002195	-0.0062949	0.0036417	0.0042879	0.0021392	0.0050451	-1.5774e-05	-0.0080419	0.0048815	-0.0013994	-0.00092168	-0.00323	0.0039681	0.0040261	0.0014324	-0.00052561	-0.0010541	-0.00074547	0.0032116	-0.0025632	-0.00060274	0.0016087	0.0018108	0.0028025	0.0009996	0.0054916
	13.66_346.1008	-0.019523	-0.027226	0.0028872	-0.024042	-0.015264	-0.0029012	0.0039787	-0.006886	-0.010459	-0.032602	-0.038618	0.036617	0.0037084	0.0092872	0.031243	0.013871	-0.0016348	0.012617	0.013794	0.0049924	-0.058079	0.0037298	-0.026131	-0.026757	-0.0017297	0.031081	0.0063413	0.011764	-0.0036583	-0.00014103	0.039037	0.0079601	-0.0017495	-0.022058	-0.014802	0.0065646	-0.012357	-0.018606	0.0031393	-0.0092657	-0.02271	-0.0068087	0.024575	-0.028493	0.0025639	-0.0043924	0.0079583	-0.0016748
	0.43_346.0570	0.013193	0.046447	0.024129	0.0005578	0.0010438	-0.0013	-0.010035	-0.0017322	0.0034797	-0.0066092	0.0032342	0.0014947	-0.0058526	-0.0013445	0.001989	0.0020908	0.062902	0.0088148	-0.03123	0.022364	-0.0047005	-0.0051161	0.0062158	-0.010587	0.0094567	-0.0026828	0.0022071	0.0047059	-0.0012346	-0.013261	0.0022016	-0.00014594	-0.00036841	-0.0048481	0.0061614	0.0049606	0.0034066	0.0014462	-0.0021845	-0.0011475	0.0048432	-0.0042256	-0.0023567	0.0026203	0.002055	0.0031861	-0.031067	0.0061026
	0.77_346.0204	-0.027248	0.041084	0.0032544	0.052308	-0.00065316	0.019363	-0.0012667	0.06725	0.00036695	-0.0091631	-0.013774	-0.0099894	0.02337	0.0046213	0.0022835	0.0071886	0.037826	-0.0015902	-0.022074	-0.0073005	-0.0085835	0.0046305	-0.039595	0.01632	-0.0043696	-0.012745	0.0049889	0.0045042	0.00097369	0.014355	0.011977	0.010217	0.0098477	-0.017037	0.02724	-0.027047	-0.0078913	3.6181e-05	-0.012073	0.015991	0.007466	0.00062272	-0.0069683	-0.0013618	0.0068136	0.00253	-0.010386	0.0067501
	12.78_345.9905	0.016964	0.01781	0.037581	-0.0026614	-0.014926	-0.018739	0.039435	-0.0021551	0.0070707	0.017418	-0.0019749	0.0066633	-0.012735	-0.0058483	-0.016495	0.0053527	-0.024801	-0.015283	0.025791	-0.0017817	-0.0028035	-0.0026712	-0.017032	-0.0036337	0.0046518	-0.02359	0.00080162	-0.0091693	0.0025095	-0.0035236	-0.0026628	0.0045998	-0.0062676	0.0039802	0.004705	-0.0025558	-0.0043997	-0.0034383	-0.0030731	0.0015775	0.000717	0.00017736	0.0068689	0.0033112	0.0016804	0.0058475	0.0094178	-0.0030002
	14.61_349.2933	0.034261	-0.0052311	-0.011144	0.0036711	0.0071659	-0.005431	0.012883	0.0034152	0.009453	-0.0010507	-0.023931	-0.0050927	0.0019358	0.0092805	0.00031013	0.0029293	-0.0018893	-0.0038873	-0.01063	-0.004728	0.0015659	0.00025599	0.0010326	0.0017495	-0.0036062	0.0015347	0.0033888	0.00018739	-0.0054772	-0.0049338	-0.0093144	0.0018604	0.0035148	-0.00047726	-0.0067676	0.00069323	-0.0054896	0.010441	0.011254	-0.00087698	-0.0030375	-0.0053659	-0.0057383	0.013419	-0.011659	0.0065252	0.035933	0.009002
	9.33_349.2582	0.028199	-0.0054431	0.020875	0.0018285	-0.01377	-0.00064912	0.024281	-0.0022009	-0.0068044	0.014089	0.018986	0.0055668	-0.017056	-0.011524	-0.01438	-0.0010023	0.01092	-0.01521	0.0088196	-0.0012578	-0.0022912	-0.0063577	-0.0091468	0.0010902	-0.0050547	0.0063642	-0.0015401	0.00081047	0.0015162	0.0039251	-0.00041193	0.00038598	0.00039762	0.0042673	0.0014239	-0.0022121	-0.003513	-0.004443	-0.0018342	-0.0028605	0.0011358	0.00012143	0.0005271	0.0031194	-0.00049074	0.00052351	-0.0050844	0.0014265
	3.18_349.1828	0.030625	0.0073629	-0.0074339	0.00096121	0.013995	-0.00058259	0.0027439	-0.0013397	0.0091378	-0.0029867	-0.017435	-0.0047492	0.00097691	0.0043221	0.0014552	0.0005545	0.036398	0.011443	0.0010647	-0.02056	-0.0090111	0.0066579	0.0085076	0.0015451	-0.013819	0.021224	0.022691	-0.0017715	-0.010845	0.010786	0.0019073	-0.021745	0.0083094	-0.010155	0.013783	0.0032348	-0.016578	0.0059768	0.0087028	0.0054957	-0.010684	0.048483	0.016154	-0.0034093	7.0749e-05	-0.0045116	-0.013734	0.03278
	13.55_349.1672	0.044864	0.00068493	0.04146	0.055785	-0.056302	-0.0088658	0.027325	-0.035866	0.068415	-0.091123	-0.014136	0.047075	0.07325	0.12989	-0.10931	-0.0073055	0.081472	-0.0003402	0.026103	0.030279	-0.17908	0.039896	0.049965	0.12043	-0.14558	0.14126	-0.072762	-0.17004	-0.04026	-0.026062	0.030447	0.22227	-0.060111	0.19738	-0.14855	0.0034482	0.02981	0.039153	0.0093286	0.090172	-0.012938	-0.017929	0.0054364	-0.0198	-0.13035	0.27344	0.00229	-0.018556
	2.61_349.1468	0.012271	0.057903	0.018502	-0.012604	-0.0038984	-0.02507	-0.0063466	-1.9119e-05	-0.00573	0.0079764	0.015353	-0.051541	-0.0014771	0.017815	-0.00094829	-0.017479	-0.0012678	0.0027221	-0.013746	0.0096028	-0.0034585	-0.00036927	0.0034889	-0.0029377	0.0033623	0.0044662	-0.0067519	0.0063975	-0.015177	-0.0084233	0.0048222	-0.0070617	0.0025828	-0.013281	-0.045233	-0.005378	-0.0087809	-0.0062949	0.0024548	-0.011779	-0.0027111	0.0036772	0.0083391	0.0068494	0.010148	-0.00013984	-0.0039314	0.0017519
	0.46_349.1310	-0.047116	0.027485	-0.060933	0.015782	-0.0097493	0.036925	0.026517	-0.023303	-0.028574	-0.033241	-0.011569	-0.02555	0.042185	0.028117	-0.0036589	-0.080679	0.036074	-0.045542	0.013127	-0.09399	-0.030026	-0.0084748	0.034483	-0.078525	-0.027262	-0.040175	-0.026033	-0.043492	-0.089269	-0.045953	0.0762	-0.04847	-0.004785	0.044337	0.025385	0.033446	-0.088361	-0.016205	-0.029659	-0.011262	0.097029	-0.034381	0.11096	0.01793	-0.016604	0.014104	0.020296	-0.0024678
	0.44_349.0685	0.011572	-0.0040305	-0.047145	-0.031963	-0.060051	0.073677	0.0061146	-0.0064661	-0.042813	0.018771	-0.0017995	0.089879	0.0074622	-0.0012548	-0.013545	0.03191	0.0070708	0.0045913	-0.015357	-0.033676	0.059125	-0.015477	-0.005954	0.092884	0.021636	0.02329	0.12981	0.021753	-0.073731	0.0028207	-0.01303	0.0044031	-0.0053832	-0.01177	0.067874	0.036495	-0.04989	-0.041187	-0.0011409	0.0092757	-0.048003	0.0040335	0.015595	-0.025779	0.00071503	-0.00030091	-0.031201	-0.011758
	12.79_349.0602	0.03347	-0.0053675	-0.01071	0.0036561	0.0059616	-0.0049056	0.01236	0.0039145	0.0095932	-0.0014298	-0.023235	-0.0045073	0.0043162	0.0096532	0.00021011	0.00059604	0.00045097	-0.00039194	-0.0080641	-0.0086445	0.0020912	0.00056707	-0.0046986	0.0032937	-0.010273	-0.0017261	0.0027997	-0.00075909	-0.0039058	-0.0024936	-0.004565	-0.00067144	0.0017785	0.00092568	0.0021394	-0.0050918	0.0036824	-0.0083426	-0.0063277	0.0096752	0.010991	0.0029664	0.01415	0.015113	0.010336	0.008644	-0.013692	-0.013275
	10.26_348.9892	0.037284	-0.0043726	-0.012425	0.0041605	0.0077495	-0.0025504	0.012766	0.0035885	0.010285	-0.0012085	-0.02489	-0.0046595	0.0027579	0.0099801	0.00040567	0.0019595	-0.00038328	-0.0019712	-0.013092	-0.0040732	0.0020129	0.0057475	-0.0017888	0.0012374	-0.005518	-0.0045014	-0.0016808	-0.0070404	-0.0014236	0.0072531	-0.0029017	-0.008471	-0.0047603	0.0058871	-0.002858	-0.00065356	4.2772e-05	0.01135	0.00059495	0.0078588	0.004256	0.0038784	-0.0089615	0.0071115	-0.0077844	-0.0054103	0.062311	-0.018966
	14.58_348.2156	0.010734	0.015948	0.019293	-0.01059	0.053684	0.001219	-0.014636	-0.05113	0.0063417	0.00093506	0.0061511	-0.0071408	-0.0080941	-0.01257	0.0010191	-0.0069029	-0.055981	0.0049606	-0.011329	0.0061189	-0.0023784	0.016933	-0.045383	0.0048449	-0.0079806	0.039416	-0.01439	0.0036272	0.0043985	-0.0016211	0.028549	-0.0018348	0.0075858	-0.0028109	0.00030171	0.019154	-0.01149	-0.0077714	-0.0025505	0.006964	-0.0022527	-0.0048125	0.0016033	-0.0041965	0.00012735	0.0081322	-0.020226	0.0090006
	9.62_84.9598	0.021265	-0.0039853	0.0031253	0.034497	-0.002863	0.0037556	0.0058141	0.0074908	-0.0074265	-0.036772	0.040601	-0.01188	0.0043511	-0.010354	0.0071592	-0.0055832	-0.0015361	0.0069632	-0.00050705	0.0027122	-0.025741	-0.013608	0.076571	0.034499	0.021257	-0.012363	0.0092887	0.0057601	-0.01321	0.024437	-0.010482	-0.0062741	0.0028032	-0.0058496	0.0078448	-0.011177	-0.0050242	-0.0029276	-0.0047812	-0.0097215	0.00046478	-0.0057791	-0.00083323	-0.0013084	-0.0030409	-0.0047994	0.0032327	0.0015269
	10.55_84.9597	0.029691	0.003448	-0.00074291	-0.0086767	-0.0047383	-0.0039612	0.0023612	-0.0023392	-0.053928	-0.026249	0.013663	0.031429	-0.038682	-0.012871	0.017608	0.0033778	-0.005549	0.0067792	0.0039741	-0.0096131	-0.0056914	-0.013456	-0.0071713	0.00067692	-0.0056831	-0.018498	0.017137	0.0075433	-0.027813	-0.016038	0.050157	0.013544	0.025508	-0.0069898	-0.013904	0.020394	0.047848	0.012498	0.019526	0.0020286	-0.042387	0.0054604	-0.020362	-0.010244	0.0022141	-0.0035502	0.0060626	-0.0030988
	11.53_354.2848	0.014161	-0.010297	-0.007115	-0.015008	-0.012475	-0.055432	0.014043	0.0091862	0.0066682	0.026066	0.0082231	0.015657	0.045169	-0.043648	0.0013361	0.036278	0.0033064	-0.041219	-0.02903	-0.010768	-0.0077693	-0.0044118	-0.001659	-0.0048465	0.042652	-0.0031957	-0.0038604	-0.013299	0.0080356	-0.0046621	-0.00069292	0.014791	0.022873	0.015194	0.0068551	0.00015162	0.016725	-0.002897	0.018602	-0.0062817	0.0015702	0.0095683	0.0072456	0.018306	0.031938	0.011267	-0.015278	0.011999
	12.38_354.1319	0.02761	-0.0059235	-0.0069632	0.0027342	0.0032407	-0.0090075	0.012289	0.0042704	0.0090778	0.00066547	-0.020552	-0.0045838	0.0026158	0.0093479	0.0011565	-0.0018592	0.00081281	-0.002636	-0.0018525	-0.00041232	-0.0040915	0.0096458	0.0041633	0.010988	0.0028286	-0.0031566	0.0099804	-0.012775	0.0038614	-0.0091982	-0.019997	-0.0074712	-0.004444	-0.0011958	0.014942	-0.00090641	-0.0036666	-0.017076	-0.0010002	-0.015311	0.028082	0.0020424	-0.00074004	0.010278	0.035745	-0.0015345	-0.0083338	0.00143
	13.85_353.2241	0.024419	-0.0058933	-0.00074649	0.0029237	-0.0022229	-0.013969	0.022161	0.002173	0.0070298	0.0016088	-0.018571	0.00015276	0.0031156	0.0042095	-0.0018347	0.0021277	0.0024643	-0.018135	-0.014548	-0.0026	-0.0045582	-0.0012518	0.002068	-0.008353	0.0063345	-0.018582	-0.0025507	0.0026945	-0.015899	-0.011189	0.012445	-0.0014984	-0.0034619	-0.0076971	0.0023549	-0.0076523	-0.0071185	-0.015377	-0.00057067	-0.0084757	-0.010242	-0.015529	-0.01869	-0.036413	-0.032505	0.040531	0.014571	0.0070796
	0.48_353.1530	0.017755	0.033452	0.019286	0.001717	-0.00029242	0.0020778	-0.0082362	-0.0019352	-0.00020393	-0.0048587	0.0074874	0.0014858	-0.0067954	-0.0026962	0.00083952	0.00025621	0.010337	0.0049994	-0.0065487	0.0056944	-0.0079184	-0.0016848	0.00024153	-0.0046056	0.0018605	0.0046019	0.0020823	0.0040627	0.00047785	-0.0060954	0.0050849	-0.001602	-0.0013133	-0.0023112	0.0031161	0.0033476	0.00042906	-0.0013076	-0.00077967	-0.00038873	0.0025099	-0.0018653	0.00039531	0.0011658	0.001756	0.0027855	0.023853	-0.001907
	8.33_353.1446	0.013253	-0.0075871	-0.0055595	0.030104	0.016501	0.014168	-0.075242	0.018211	0.07667	-0.0095118	-0.040582	0.01638	0.015264	-0.064392	0.0027342	-0.063799	-0.016809	-0.0045043	0.017307	-0.0062344	0.0025825	-0.0097864	-0.0088741	-0.006204	0.038793	0.013498	-0.010501	0.0087177	-0.016634	-0.0017391	-0.014692	0.01814	0.019594	0.012517	-0.012657	0.017794	-0.014244	-0.022463	0.03958	0.0078817	-0.0018018	0.014413	0.0082324	-0.0025586	-0.015729	0.048822	0.014818	-0.0032499
	12.38_353.1416	0.017359	0.017449	0.036379	-0.0023487	-0.014319	-0.017585	0.037285	-0.0021616	0.0064447	0.016393	-0.0013908	0.0064362	-0.01229	-0.0056693	-0.015818	0.0049266	-0.033414	-0.021007	0.025182	-0.0063807	-0.011723	0.0039184	-0.015238	0.0013564	-0.011582	0.030709	0.0017517	0.012385	0.003879	0.0039108	0.017384	-0.0021841	-0.004468	0.00041001	0.0021432	0.0027149	-0.0022113	-0.0059515	0.0019042	-0.0010953	-4.5618e-05	0.0010281	0.0034072	0.0031639	-3.0696e-06	0.0034563	-0.021822	0.00017942
	0.45_353.0378	-0.016407	0.037421	-0.0096899	0.029508	-0.010002	-0.00099023	-0.00087176	0.062515	-0.021774	0.021033	0.013	-0.072954	0.0181	0.023326	-0.0060224	-0.021139	0.0085335	-0.0011611	-0.01144	-0.016027	0.0017051	0.0035778	-0.055568	0.0026024	-0.014705	-0.018287	-0.035642	0.0019527	-0.050069	-0.00091309	-0.013459	0.012	0.01043	0.0062416	0.00092247	-0.0063424	-0.02332	0.008936	-0.022015	0.015128	0.023317	0.027725	-0.047447	0.016303	0.0097481	-0.0039407	-0.038627	0.00020436
	10.26_352.9852	0.034048	-0.0051729	-0.011034	0.003914	0.0066183	-0.0043623	0.01256	0.0039317	0.0098441	-0.00073643	-0.023782	-0.003822	0.0033594	0.009548	0.00013598	0.0026939	-0.00098232	-0.0040489	-0.014141	-0.0059546	-0.0027734	0.0070985	0.0011465	-0.0027759	-0.002623	-0.0050632	0.00091205	-0.0098304	-0.0082891	0.0035619	0.0011407	-0.011964	-0.0094413	0.0060164	0.00025038	0.0023351	0.0089298	0.010758	0.0044614	0.010931	0.0053884	0.010991	-0.0018366	0.010047	-0.014279	0.001414	0.0092085	0.00068341
	8.92_351.2135	0.011084	-0.0058267	-0.021963	-0.011768	-0.00092315	-0.014675	-0.060529	0.0091595	-0.023476	-0.055654	-0.052648	-0.039163	0.0066416	-0.040507	-0.04368	-0.0782	-0.015949	0.0032903	0.0078664	-0.036227	-0.020185	-0.025835	-0.013656	-0.02358	0.05176	0.01437	-0.0011695	0.0091509	0.0080688	0.0062246	0.01492	-0.0040885	0.0096578	0.0039777	-0.0043409	0.0332	0.010469	-0.036399	-0.027946	0.018444	0.011377	-0.013981	-0.020314	-0.0016155	-0.043857	-0.016386	0.010373	0.0026508
	0.70_88.9811	0.021048	-0.0049872	0.00081745	-0.031038	0.0086269	0.047662	-0.0026141	0.066638	0.011695	-0.0068315	0.032733	0.0076287	-0.012087	-0.011853	-0.018697	-0.001913	-0.013673	0.022967	-0.030328	0.0096863	-0.065979	-0.025527	0.064283	-0.25724	0.0030631	0.0068856	0.04941	-0.065712	0.06043	0.038539	0.047043	-0.045206	-0.071202	-0.02662	-0.10526	0.02356	-0.010797	-0.050418	0.072842	-0.032104	0.011763	0.005544	0.0082356	0.0032648	0.03878	0.00032104	0.031053	-0.01149
	0.46_88.0751	-0.0037753	0.042953	-0.019346	0.046999	-0.050951	-0.023288	-0.010883	-0.0090211	-0.00010461	-0.021093	-0.03554	0.033557	-0.031282	-0.083881	0.10582	0.032061	0.016349	-0.015738	-0.013944	-0.0044868	0.055409	0.017247	-0.018003	-0.06615	-0.023976	0.019965	-0.01818	-0.020646	0.033309	-0.020307	-0.043899	0.021622	-0.031696	0.015228	0.020155	-0.012688	0.0075234	-2.3617e-05	0.031353	0.017921	0.05499	0.0067483	0.025195	0.044004	-0.16446	-0.041354	0.031357	0.0072758
	0.46_87.0444	0.036022	0.010234	0.0012923	0.0041387	0.00080243	0.028838	0.015896	-0.01558	-0.021173	0.0085447	0.044513	0.0282	0.044928	0.0024663	-0.012746	0.012516	-0.0060816	0.0056712	0.0077593	0.00030337	0.0085012	-0.010448	-0.0048987	0.0061086	0.022134	0.025466	0.040883	-0.035769	-0.024708	0.0066259	-0.027408	-0.012511	0.0045673	-0.011706	0.010642	0.021188	-0.011427	-0.0097659	0.013445	0.0045536	0.0025616	-0.00063028	-0.0089162	0.00059952	0.016652	-0.0053821	0.040044	-0.00043944
	0.49_84.9599	0.032991	-0.011699	0.025558	-0.0064597	-0.01421	0.00016639	-0.050867	0.0087934	-0.019287	-0.010272	0.0020438	0.003144	0.043026	0.035346	0.039288	-0.0036197	0.024734	0.002599	0.050818	-0.021231	-0.0056436	0.39082	0.020159	0.0058723	0.10218	-0.044356	0.014032	-0.022401	-0.02417	-0.044553	0.023207	-0.010174	-0.0129	-0.01417	0.0089853	-0.0066921	-0.0069887	0.011062	0.021348	0.01484	0.011953	-0.021174	0.010168	0.024412	0.019664	-0.001617	-0.016738	0.0017058
	0.47_355.0664	0.018577	0.030941	0.018433	0.0019503	-0.00048355	0.0024916	-0.0077617	-0.0020351	-0.00078944	-0.0046753	0.007951	0.0015575	-0.0066765	-0.0028389	0.00046764	-0.0001759	-0.0082542	0.0056802	0.0025548	-0.0026624	-0.023173	0.011169	0.0025905	0.0043636	-0.026445	0.096133	0.0033906	0.040176	0.0028934	0.0078718	0.038947	-0.013451	0.0021255	-0.0081138	-0.0017339	0.011615	0.0034298	-0.0054267	0.0073207	-0.0052379	0.00077706	0.00033455	-0.0049186	0.00034743	1.3103e-05	-0.0016506	0.0071437	0.0018941
	14.03_354.3353	-0.0025906	-0.0057827	0.027259	-0.0024877	0.034952	-0.0044668	0.048109	0.017398	0.030423	-0.023032	0.024485	-0.011134	0.0029278	-0.018233	-0.016023	0.00041077	-0.012019	-0.01317	-0.012788	0.0062406	-0.026089	-0.0012672	-0.0013803	-0.014317	0.011538	0.00032545	0.0039022	0.019996	-0.014763	0.027052	-0.01517	-0.0021541	-0.0013947	-0.0090386	0.00706	-0.021992	-0.0010311	0.0031775	-0.0073784	0.010148	0.0039179	-0.0065269	0.0092352	-0.0035558	-0.001355	0.0059811	0.006458	-0.0049757
	0.46_93.9742	0.031129	-0.0044676	0.01669	-0.00087313	-0.0090004	0.0065772	-0.029362	0.0032015	-0.015097	-0.0057431	0.012296	0.0023953	0.0161	0.013967	0.018975	-0.0041563	0.0089505	0.0056479	0.039721	0.0063906	0.0056327	0.026359	-0.0020543	0.0064749	0.0021229	-0.0024199	-0.0036175	-0.00026361	-0.0021725	0.00030015	-0.0016756	-0.0013655	0.0029193	0.0011765	-0.00034673	-0.0017893	-0.0016478	-0.0010435	0.0001641	-0.00049858	0.00089814	-6.3639e-05	-0.0014917	-0.0014885	0.0046717	-0.0016912	-0.015381	-0.007693
	5.39_93.0684	0.015801	0.038997	0.021352	0.0012151	0.00027939	0.00060678	-0.0089706	-0.0018473	0.0013985	-0.0055946	0.0055989	0.0014776	-0.0063659	-0.002084	0.0013513	0.0010533	0.031773	0.0063614	-0.016777	0.012767	-0.0056248	-0.0038875	0.0023616	-0.0076136	0.0068914	-0.0048562	0.002073	0.0017253	-0.00035028	-0.0099563	0.0016045	-0.00017645	-0.0012528	-0.0029146	0.0046748	0.0034176	0.001387	6.3338e-05	-0.0018929	-0.00029695	0.0035415	-0.0029484	-0.00025502	0.0017907	0.0020048	0.0033064	-0.0007839	0.00084726
	11.25_93.0541	0.031855	-0.0056673	-0.0091403	0.0033623	0.0056307	-0.0055558	0.013813	0.0016957	0.0076726	-0.00026956	-0.022226	-0.0045118	0.0029233	0.0083131	0.0019754	0.0020961	0.00094639	-0.0070294	-0.014856	-0.0053603	-0.0066366	0.011306	0.01063	-0.013683	-0.0087499	0.0050665	-0.00073714	-0.012221	0.0096058	0.012545	0.00649	-0.0076113	-0.0028143	0.0094671	0.008199	-0.025695	-0.0044365	0.0067707	0.003093	0.0066491	0.018684	-0.0070224	-0.020216	-0.045167	0.014527	-0.010383	0.010155	0.019377
	14.20_93.0337	-0.022856	-0.03033	0.013501	-0.0050189	-0.017526	0.018327	-0.0081634	-0.0078805	0.045828	-0.0012434	-0.028259	-0.0013996	0.041256	0.016487	0.0073831	0.0042664	-0.004169	0.0037752	0.0090574	0.016647	-0.035431	0.033241	-0.018121	-0.034599	0.010133	0.031079	0.0026072	0.017224	-0.01045	-0.007096	0.0024822	0.0031178	-0.027552	-0.046388	2.4267e-05	-0.020084	0.0072083	0.00027699	0.0041605	0.0065388	0.0017811	0.0047324	0.014505	-0.012279	0.0078645	-0.00081259	0.0078983	-0.003003
	0.42_89.9398	0.031233	-0.0048723	0.017186	-0.0011858	-0.009292	0.0062184	-0.030565	0.0035145	-0.015332	-0.0059966	0.011722	0.0024372	0.017607	0.015163	0.020112	-0.0041263	0.0098339	0.0054773	0.040343	0.0048447	0.0050016	0.046757	-0.00081109	0.0064412	0.0077228	-0.0047669	-0.0026298	-0.0015025	-0.0034036	-0.0022101	-0.00028303	-0.0018585	0.002034	0.00031764	0.00017555	-0.0020637	-0.0019468	-0.00036602	0.0013497	0.00035988	0.0015168	-0.0012451	-0.00083912	-3.8946e-05	0.0055108	-0.0016871	0.0040067	0.0027589
	0.68_89.9395	0.013064	-0.011536	-0.01944	-0.062574	-0.048307	0.075592	-0.012507	0.035126	0.072644	-0.03338	0.033618	0.016803	-0.023523	-0.017673	-0.028378	0.0015413	-0.0072855	0.011709	-0.020983	-0.017034	0.13489	0.0091235	0.10054	-0.12101	-0.059624	0.054374	0.017306	0.080728	-0.13274	-0.046242	-0.046138	0.20938	-0.13564	-0.067944	0.12941	-0.062401	0.0022575	0.034951	-0.049365	0.024156	0.017988	0.03841	0.041042	-0.012674	-0.01163	-0.0036048	-0.033392	0.0057958
	5.33_89.9395	0.019165	0.028609	0.017604	0.0019925	-0.00063672	0.0022179	-0.0065559	-0.0020835	-0.00063054	-0.0042085	0.0067002	0.0013218	-0.0059824	-0.0021517	0.00066361	-0.0002191	-0.047374	-0.00035754	0.017274	-0.010232	-0.012085	0.0027413	-0.0062602	5.8561e-05	-0.0039948	0.0093472	0.0028144	0.003237	0.0023437	-0.0011558	0.0092128	-0.0026612	-0.0036736	-0.00065556	0.00090565	0.0026114	-0.0020466	-0.0037716	0.00082332	0.0012994	0.0003133	0.00017321	0.0039661	-0.00019039	0.0016669	0.0035626	-0.0047263	0.0021475
	11.53_359.2388	0.016794	-0.010407	-0.014522	-0.019061	-0.010632	-0.059085	0.0064543	0.0072969	0.0064728	0.026418	0.012838	0.017976	0.052289	-0.048552	0.0045529	0.039867	0.004502	-0.03343	-0.031812	-0.016076	2.373e-05	-0.021435	-0.0030485	-0.0015546	0.031427	-0.0069124	-0.015637	0.0095278	0.011463	-0.0019366	0.01285	0.012829	-0.008538	0.0089478	0.0091819	-0.0059068	0.0039561	-0.0036254	-0.0052342	-0.0084157	-0.0029036	0.0039155	0.0092507	0.0060156	0.0042046	0.005825	-0.0094307	0.0020716
	13.89_359.2061	0.032416	-0.0052886	-0.012857	0.0017148	0.0022772	-0.0035738	0.014017	0.00047942	0.0074178	0.0017078	-0.023873	-0.0033465	-0.0037653	0.012839	0.0020104	-0.0057946	0.0037157	-0.0017252	-0.0012873	-0.013739	0.025472	-0.0068144	0.0010556	0.016719	0.032203	0.028614	-0.025825	-0.021244	0.010673	0.045915	0.0044601	-0.018291	-0.064505	0.017947	-0.011916	0.044025	0.014499	0.018551	-0.0039647	0.0070865	0.044992	-0.14646	0.053479	0.019286	0.0053863	-0.095769	-0.027107	0.019946
	14.30_358.3670	0.032598	-0.0047075	-0.0098835	0.0030578	0.005946	-0.0052025	0.013199	0.0022675	0.0092207	1.59e-05	-0.020874	-0.0035341	0.0025066	0.0096305	0.00027754	0.0038064	-0.00032538	0.00086904	-0.008908	-0.003139	0.0014888	0.00039888	0.004352	-0.00048705	-0.0089736	-0.0017863	-0.0066628	0.0077753	-0.0048666	0.003537	-0.0048634	0.0033033	-0.0039143	-0.012215	0.0075327	-0.0013685	-0.00020997	-0.0042882	-0.0095723	-0.014064	-0.013001	-0.016704	0.0006988	0.0049878	-0.033879	0.023825	-0.0027036	0.006991
	13.48_357.2610	0.039265	-0.0046628	-0.014207	0.0023527	0.0070381	-0.002856	0.012289	0.0032325	0.010091	-0.002725	-0.026047	-0.0047538	0.0029656	0.011433	0.00045308	0.002304	-0.00055315	-0.0043402	-0.010737	-0.0068599	0.001081	0.0056712	-0.0021747	-0.0044074	-0.0043678	0.0011309	-0.0027118	-0.0023458	0.0045969	-0.0010084	0.0079063	0.0021727	-0.0039951	-0.0019072	-0.00079343	0.0033052	-0.003318	0.0059963	0.0011599	0.00027929	-0.0002352	-0.0018383	0.0077695	0.0015944	-0.006779	-0.017144	-0.02249	0.022241
	14.59_355.3019	0.034796	0.0088497	0.0025598	0.0043329	-8.6224e-05	0.025861	0.011555	-0.013025	-0.019341	0.0068001	0.040614	0.023299	0.034315	0.00036843	-0.010898	0.0092722	-0.006513	0.0078782	0.0028183	-0.0038407	-0.00017399	-0.0055737	0.0028393	0.003443	-0.006172	-0.00047539	-0.0096738	-0.005611	0.004234	-0.0015599	0.0019437	0.0029336	-0.002715	0.013726	-0.0023299	-0.015898	0.0065825	0.0060812	-0.0053232	-0.013778	0.0042166	0.0032635	0.0018587	-0.0031872	0.0053277	-0.0076924	-0.0093556	0.01092
	14.47_355.0705	-0.0047888	0.005152	0.0035895	0.043249	0.033543	0.0059131	-0.010946	-0.026546	-0.01456	0.0046802	0.00012733	-0.014573	0.0076429	-0.0088454	0.0064303	-0.0057051	-0.026939	0.01046	-0.031194	0.015113	-0.017825	0.0083996	0.0027552	0.020173	0.0092575	0.0166	-0.0014183	0.0061514	-0.013326	0.025556	0.013504	0.020184	-0.0022519	0.016683	6.3249e-05	0.028754	-0.019329	-0.0065888	-0.0044808	-0.0015339	0.018814	0.0094847	-0.050702	0.007299	0.0010744	-0.0018281	-0.0037722	0.004507
	0.63_95.9731	0.017577	0.033769	0.019398	0.0016274	-0.00024587	0.0017426	-0.007998	-0.0019193	0.0001457	-0.0048083	0.0067576	0.0013844	-0.006541	-0.0023624	0.0010481	0.00042208	0.0031808	0.0028338	-0.0045795	0.0057614	-2.3271e-05	-0.0080407	-0.0032568	-0.008623	0.017242	-0.049495	0.0015542	-0.018101	-0.00039136	-0.013092	-0.014093	0.005263	-0.0041998	0.0016948	0.0053918	-0.0018626	-0.0021521	0.00042323	-0.0051768	0.0031213	0.0028723	-0.0025681	0.0047773	0.0012377	0.0027929	0.0057672	-0.0080888	0.0169
	0.44_95.9728	0.031217	-0.0048088	0.017109	-0.0011367	-0.0092463	0.0062747	-0.030376	0.0034653	-0.015295	-0.0059568	0.011812	0.0024307	0.017371	0.014975	0.019934	-0.004131	0.0096953	0.0055041	0.040245	0.0050873	0.0051006	0.043556	-0.0010062	0.0064465	0.006844	-0.0043985	-0.0027848	-0.0013081	-0.0032104	-0.0018162	-0.00050157	-0.0017811	0.0021729	0.00045242	9.3584e-05	-0.0020206	-0.0018998	-0.00047234	0.0011636	0.00022516	0.0014197	-0.0010597	-0.00094152	-0.00026643	0.0053791	-0.0016877	0.0011121	0.015009
	0.44_363.7895	0.031091	-0.0043195	0.016509	-0.00075874	-0.0088938	0.0067084	-0.028921	0.003087	-0.015011	-0.0056504	0.012506	0.00238	0.015549	0.013529	0.01856	-0.0041673	0.0086273	0.0057104	0.039494	0.0069561	0.0058636	0.018897	-0.0025091	0.0064872	7.4321e-05	-0.0015613	-0.0039789	0.00018964	-0.0017221	0.0012185	-0.0021851	-0.0011852	0.0032432	0.0014907	-0.0005378	-0.0016889	-0.0015385	-0.0012914	-0.00026962	-0.00081263	0.00067179	0.00036858	-0.0017304	-0.0020188	0.0043648	-0.0016927	-0.0022693	-0.0073431
	7.75_363.1638	-0.013343	-0.019877	-0.0026117	-0.034235	-0.025458	-0.029045	0.015506	-0.00096634	-0.025406	-0.0093409	-0.010043	-0.028358	0.0031573	0.026011	0.020461	-0.011115	0.0057264	-0.015323	-0.0080561	0.0024547	-0.045866	-0.0034559	-0.0070478	-0.0074656	0.005797	-0.004536	0.00818	0.0094158	-0.011265	0.0076317	0.014684	0.0090704	-0.039218	-0.029333	0.041042	-0.01772	0.012223	-0.0079809	-0.0051153	0.0019911	0.00055739	-0.0073483	0.013447	-0.013555	-0.011376	-0.00089558	0.00010577	-0.0026033
	3.23_363.1603	0.017016	0.035614	0.020094	0.001542	-7.4198e-05	0.0015896	-0.0086177	-0.0019046	0.00033318	-0.005177	0.0069622	0.0015169	-0.0067059	-0.002559	0.00097815	0.00052612	0.02154	0.006292	-0.011403	0.0085663	-0.00966	-0.00042863	0.0022968	-0.0044728	-0.0013024	0.019096	0.0022577	0.01063	0.000434	-0.0053003	0.010171	-0.0033491	-0.00030865	-0.0039181	0.0029815	0.005145	0.0016974	-0.0013341	0.00025747	-0.0015427	0.002809	-0.00207	-0.0013584	0.0013972	0.0015058	0.0019864	-0.00068432	0.0012905
	14.20_363.1096	0.048767	0.0023485	-0.019953	-0.035418	-0.023386	-0.0051768	-0.021788	0.020708	0.0014663	-0.012883	0.042411	0.047296	0.0055255	0.032353	-0.0023626	-0.070006	0.004855	0.0092693	0.0046521	0.00063695	-0.011436	-0.0080124	-0.0019404	-0.01577	-0.0030676	-0.011012	-0.0076481	-0.0014878	0.010176	0.0017454	0.014259	0.0079559	-0.0026399	0.013175	0.0063111	-0.019388	-0.00026592	-0.0030253	0.012449	-0.018047	-0.0095793	0.016084	-0.011399	-0.024702	-0.021721	0.031043	-0.026129	-0.0050481
	12.12_363.0797	-0.0059636	-0.019422	0.038666	-0.014758	0.043454	-0.0098413	0.016328	0.028534	0.033186	-0.038023	0.010392	-0.014316	0.047054	0.011988	0.014458	0.00012381	-0.0059678	-0.0081264	0.025005	0.033976	0.0021324	-0.0021863	-0.017281	-0.031953	0.0046276	-0.0098395	-0.027747	-0.014948	-0.0069893	0.0067704	-0.0042087	0.01835	0.017807	0.0057711	0.0079558	0.026756	-0.032262	-0.0022972	-0.0072688	0.015054	-0.0024257	-0.00524	0.00058624	-0.012504	0.010318	0.00059227	0.00061955	-0.0027691
	13.66_363.0755	0.033387	-0.0057739	-0.012345	0.0024164	0.0065706	-0.0057749	0.010481	0.0043731	0.0086004	-0.0013571	-0.023369	-0.0051516	0.0054393	0.0096224	-5.5344e-05	0.0032754	-0.0014866	0.00023593	-0.011073	-0.0065561	-0.0028346	0.0031532	-2.4637e-05	-0.0039407	3.195e-05	-0.0074842	-0.0018664	0.0080293	-0.0042932	0.0073908	0.0055126	-0.00015307	-0.004881	-0.011472	0.0077127	-0.0057306	-0.021588	-0.009884	0.0062629	0.0084825	-0.0086436	-0.0040746	0.00043297	-0.0086315	-0.010101	-0.0079879	0.0014786	-0.013388
	0.44_363.0431	-0.020816	0.061219	0.014083	0.047631	-0.039667	-0.025613	0.0096227	-0.022052	0.067268	-0.10847	0.012197	-0.024074	0.032989	0.0023054	0.025424	0.0084198	-0.0037864	-0.005501	-0.034139	-0.013458	-0.18964	-0.0083353	-0.069598	0.02673	0.044053	-0.0091157	-0.053992	-0.071469	0.018732	-0.0054353	-0.0093277	0.029746	0.033631	-0.030884	-0.030297	0.070912	-0.026494	-0.0054289	0.025058	0.0093623	0.007507	-0.023703	-0.016675	-0.0045038	0.023483	-0.025888	0.03134	0.0081884
	5.34_362.2210	0.017678	0.033702	0.019381	0.0017041	-0.00026888	0.0020519	-0.0083144	-0.001933	-0.00017322	-0.0049067	0.0075023	0.0015017	-0.006813	-0.0027167	0.00083374	0.00027278	0.012651	0.0054216	-0.0074203	0.0060674	-0.0090636	-0.00078221	0.00091912	-0.0041227	-0.00034015	0.012788	0.0021667	0.0075001	0.0005727	-0.0051797	0.0079801	-0.0026287	-0.00084586	-0.0029881	0.0028347	0.0041892	0.00089612	-0.0015116	-0.00013294	-0.0009482	0.0025076	-0.001811	-0.00034464	0.0011882	0.0016027	0.0023342	-0.0063582	0.00076533
	5.18_362.1896	0.018701	0.030836	0.018314	0.0019756	-0.00056714	0.0028621	-0.0079906	-0.0019806	-0.0010526	-0.0045448	0.008602	0.001526	-0.0070807	-0.0030925	0.0005336	-0.00016308	0.0032415	0.005164	-0.0026425	0.0024794	-0.011794	0.0015956	0.00054362	-0.0018031	-0.0059431	0.028331	0.0022764	0.013091	0.0011642	-0.0018363	0.013555	-0.004715	-0.00030219	-0.0034801	0.0015942	0.0051904	0.00092549	-0.0025488	0.0013045	-0.0016929	0.0019141	-0.0011238	-0.00088776	0.00085807	0.0012707	0.0014777	0.015873	-0.0021055
	0.44_362.0382	0.017491	0.034078	0.019515	0.0016204	-0.00021877	0.0017474	-0.0081358	-0.0019182	0.00014584	-0.0048813	0.0068673	0.0014188	-0.0065965	-0.0024316	0.0010146	0.00042494	0.0072742	0.0036855	-0.0060329	0.0062725	-0.0025798	-0.0060095	-0.0018871	-0.0074612	0.012304	-0.031506	0.0017361	-0.010614	-0.00015338	-0.010965	-0.007725	0.0029971	-0.0031972	0.00026413	0.0047227	-5.5921e-05	-0.0011873	-7.1656e-05	-0.0037406	0.0019146	0.0028249	-0.0024069	0.0032131	0.00126	0.0024532	0.0047756	-0.0051	0.0027955
	13.80_361.2348	0.03745	-0.0046236	-0.012551	0.0036667	0.0070555	-0.00327	0.013866	0.0029167	0.010073	-0.0015231	-0.025833	-0.0048546	0.0023457	0.01025	0.00011979	0.0022513	-0.0010206	-0.0016603	-0.010467	-0.0096363	0.0042482	0.0011754	0.0027742	-0.0052133	-0.0094642	-0.0070412	-0.0084511	0.0049878	-0.0014754	-0.0027027	-0.003224	0.0011117	-0.00020471	-0.0049381	0.0022961	0.0051453	0.0062969	0.0043074	-0.0066607	-0.013833	-0.020336	-0.010057	-0.0036441	-0.0048879	0.0040438	-0.011612	-0.10243	0.023307
	14.46_361.2319	0.021763	-0.0033487	0.003217	0.032648	-0.0030916	0.0045671	0.0050097	0.0069509	-0.0077313	-0.034264	0.039693	-0.010941	0.0031377	-0.010232	0.0065504	-0.0054917	0.00091283	0.0041443	0.0091	-0.0074504	-0.005763	-0.0045969	-0.0032185	-0.0035208	-0.0029456	-0.0055264	-0.00085772	-0.0017452	-0.00057305	0.0066588	-0.0038479	-0.020346	0.01042	-0.022936	0.0080463	-0.029768	0.0023469	-0.0017724	-0.0071259	0.007776	0.005759	-0.0022443	0.0031859	-0.0036817	0.0038533	0.0029286	0.0029506	0.016367
	14.30_361.2002	0.033934	-0.0052184	-0.011027	0.0036741	0.0066822	-0.0053049	0.013028	0.0032197	0.009843	-0.00082808	-0.02371	-0.0039747	0.0025762	0.0095548	0.0005914	0.0022323	-0.0018144	0.0003733	-0.010949	-0.0051601	0.0014696	0.0006128	-0.0037976	0.0018595	-0.0050632	-0.0035304	0.00018466	-0.0016022	-0.0012159	0.0023952	0.0065418	-0.00046345	-0.0032312	0.00032008	0.010934	-0.010228	0.0028957	0.009644	-0.0069499	0.0065409	-0.0074798	-0.0036238	-0.0052808	0.0094974	-0.010025	0.020219	0.0075503	-0.015027
	2.86_361.1097	0.016617	0.036691	0.020493	0.0014265	4.0958e-05	0.0012297	-0.0086775	-0.0018843	0.00072064	-0.0052926	0.0064117	0.0014855	-0.0065546	-0.0023518	0.0011305	0.00071648	0.023227	0.0058938	-0.012635	0.0098404	-0.0069208	-0.0026969	0.0016393	-0.0061931	0.004134	0.0014369	0.0021001	0.003668	3.0354e-05	-0.008052	0.0038881	-0.0010682	-0.0011506	-0.0028416	0.0039302	0.0036182	0.0011047	-0.00057965	-0.001239	-0.00048952	0.003099	-0.0024697	-0.00017922	0.0015292	0.0018562	0.0029597	0.0073132	0.00028297
	0.44_367.1408	-0.019094	0.061955	-0.15935	-0.018242	0.029953	-0.02083	0.013485	-0.019127	0.027071	-0.010625	-0.009102	0.038323	0.065933	-0.12803	-0.022308	-0.16383	-0.03779	-0.13037	0.059778	0.2266	-0.10565	0.115	-0.0090355	0.0085904	-0.18086	0.011618	0.073434	-0.10414	-0.0010155	-0.01158	-0.012988	-0.042259	-0.005327	-0.014197	0.084543	-0.015804	-0.052239	0.080442	-0.08633	0.013374	-0.0060757	-0.0062546	0.014284	0.021951	0.093094	0.089675	0.007749	0.02334
	10.24_366.9625	0.00072423	-0.0033192	-0.011205	-0.044951	0.0055076	0.011347	-0.054498	-0.0059585	0.012412	0.023483	-0.026183	0.069025	-0.029442	0.0044287	0.096794	0.00064751	-0.024398	0.0068183	-0.01277	0.0071896	-0.031169	0.023332	-0.030353	-0.030869	0.014541	0.0069981	-0.0096899	-0.0013256	-0.0015152	-0.0041741	-0.0025043	-0.0071283	0.010939	0.018956	-0.011922	0.016302	-0.018535	-0.0041609	-0.027841	0.00073614	0.032977	0.023855	-0.015688	-3.5461e-05	-0.0086537	0.006021	0.0013204	-0.0011601
	14.60_366.3168	-0.006241	0.016301	-0.0007388	0.069262	-0.011145	0.0048002	-0.0025614	0.016823	-0.022892	0.00072025	-0.0066117	-0.01135	0.016675	0.002133	0.0088882	0.00067438	-0.051059	-0.0049602	0.017637	-0.018629	-0.032689	-0.0014398	0.030852	0.0073744	0.0062019	-0.0090909	0.011384	0.0010433	-0.0062528	0.0013193	0.003423	-0.0074466	-0.0013804	-0.013533	0.0096246	-0.01	-0.0049746	-0.0015381	-0.0047825	0.0011135	0.0064755	0.0087019	-0.012541	0.001973	4.426e-05	0.0011038	-0.020699	0.012318
	12.38_365.2891	0.031694	-0.0058471	-0.0091411	0.003821	0.0039668	-0.0062553	0.012946	0.0035045	0.0090055	-0.0012909	-0.022705	-0.0046979	0.0034483	0.010748	-0.0004435	0.0016791	0.00040063	-0.0057123	-0.012333	-0.010563	0.0001524	-0.0039294	-0.0032318	0.0057481	-0.0078349	0.0027133	0.0028647	-0.0022881	-0.010335	-0.0067015	0.0016307	0.0023254	-0.0026394	-0.00095668	-0.021937	-0.00107	0.0015704	0.0072886	-0.0054977	0.022525	-0.01221	0.010109	0.0092361	0.0010145	0.0023114	-0.033622	-0.025596	0.012606
	11.48_365.2885	0.033897	-0.0068046	0.0056776	-0.003079	-0.03513	-0.010181	-0.05787	-0.017701	0.021129	-0.020399	0.013984	0.024189	0.0034567	0.015056	-0.039868	0.0068838	0.0098936	0.0056673	0.034846	0.0042161	-0.0071036	-0.0082299	-0.014745	0.009733	0.0013999	-0.0024557	-0.0089123	-0.011442	-0.0039541	0.0099207	-0.015571	0.0039609	0.0049935	-0.0084293	-0.0043487	0.00049043	0.0025108	0.0010005	-0.0041056	-0.005955	-0.0051165	0.0016949	-0.0060988	0.02022	0.0010133	-0.0048238	0.0096603	-0.033143
	13.90_365.1960	0.031731	0.006658	-0.00098499	-0.0069641	-0.0098393	-0.0055295	-0.0046495	-0.00045779	-0.024899	0.014595	0.044077	-0.049682	-0.011277	0.006689	-0.0066561	-0.025288	-0.0077185	0.0090385	0.0043099	-0.0056347	-0.0014193	-0.0058462	0.002077	0.0037139	-0.0070446	0.0034595	0.0093729	0.0030184	0.013431	0.0028008	-0.0073759	0.0094113	0.024884	-0.0061437	-0.023471	-0.012446	-0.0058016	-0.0034477	-0.0063556	-0.0038562	0.00032802	0.00089021	-0.0013444	-0.00073404	0.0017166	-0.0053019	-0.0055858	0.0043502
	3.17_365.1559	0.027231	0.0072241	-0.0055857	-8.2078e-05	0.012559	-0.0025987	0.0033328	-0.0018151	0.0096568	-0.0027762	-0.01599	-0.0034121	0.0048265	0.0041572	0.00012829	0.0014501	0.040362	0.014445	0.011881	-0.00094191	-0.0090399	0.0047141	0.0082604	0.012174	-0.0094562	0.013686	0.024814	0.002481	0.0007761	0.010532	0.023362	-0.016426	0.0078362	0.0015638	0.010565	-0.0022198	-0.0047372	0.024276	-0.0034661	-0.01318	0.0065713	0.044574	-0.0018518	0.028482	-0.032612	0.028155	0.0021991	-0.026478
	2.61_365.1200	0.011506	0.060324	0.018987	-0.013354	-0.0038886	-0.026708	-0.0063129	7.1719e-05	-0.0054494	0.008323	0.014935	-0.053783	-0.0010214	0.018952	-0.00087711	-0.01802	-0.0011276	0.0021671	-0.014009	0.01065	-0.0023996	-2.3213e-05	0.0035125	-0.0021087	0.0038943	0.0060217	-0.014695	0.0058646	-0.026332	-0.0077457	0.0061582	-0.014048	-0.0040148	-0.013664	-0.05588	-0.0051664	-0.011663	-0.0083956	0.00546	-0.016192	-0.0046936	0.0058295	0.011659	0.0094231	0.013076	-0.00021253	0.0095346	0.0040216
	0.47_365.1051	-0.025041	0.032402	-0.035724	0.058836	-0.053761	0.044185	-0.001203	0.054061	0.023597	-0.037583	-0.049419	0.0058263	-0.053873	-0.035817	0.088144	0.0949	0.020578	-0.019866	-0.0075449	0.0063797	0.022753	0.01283	-0.049482	-0.023757	0.060961	0.031519	-0.02311	0.075184	0.0027591	-0.015315	0.054664	0.056148	0.010101	0.012784	0.040432	0.013478	0.062846	0.080901	0.01259	-0.0043947	-0.05772	-0.038109	-0.014659	-0.0036908	0.11011	0.058255	0.01185	-0.013113
	12.63_364.3095	0.0090498	-0.0088433	-0.0093119	0.059423	-0.014316	0.019628	-0.0069283	0.012723	-0.034566	0.013856	0.01016	-0.0059631	0.0030231	-0.0054242	0.0020696	-0.0039999	0.010097	0.0025965	0.014268	-0.019582	-0.0046967	0.0020657	-0.042968	-0.027984	-0.022265	0.0022135	-0.0045102	-0.013201	0.0046797	0.0036454	0.0023722	0.0073905	0.009573	0.0032026	0.0046531	0.00079039	-0.013996	-0.0033015	-0.0019063	0.0036605	-0.0049331	0.0060335	0.005173	-0.0016829	0.0071962	-0.0027494	-0.012291	0.0081985
	4.59_96.9612	0.028636	-0.0046264	0.012215	-0.011068	-0.014099	-0.016676	0.032234	-0.002462	-0.047561	-0.010993	0.0090675	0.033867	-0.042304	-0.0155	0.0053659	0.0065287	0.011115	0.012859	0.016931	-0.0050597	-0.0088806	-0.013665	-0.015749	0.00011134	-0.011139	-0.024822	0.030075	0.019919	-0.037283	-0.02481	0.063022	0.013818	0.021232	-0.00374	-0.0090715	0.011417	0.011748	-0.0090852	-0.00063696	-0.0086098	-0.047885	0.012891	-0.022161	-0.01929	-0.0024057	-0.0013063	0.00093818	0.0070026
	0.65_96.9612	0.019883	0.02727	0.016979	0.002229	-0.00091914	0.0035225	-0.0071995	-0.0020247	-0.0017896	-0.0039662	0.0091089	0.0014163	-0.0070954	-0.0031462	0.00040855	-0.00053883	-0.020084	0.0017349	0.0068424	-0.0024535	-0.0044331	-0.0040775	-0.004939	-0.0042446	0.0079987	-0.026534	0.001682	-0.010476	0.00076151	-0.0070645	-0.005805	0.0020879	-0.0036299	0.0015061	0.0030801	-0.00078851	-0.0026904	-0.00155	-0.0029111	0.0022365	0.0015959	-0.0011565	0.0045596	0.00049725	0.0022745	0.004502	-0.0040462	0.014932
	8.16_96.9612	0.026426	0.00020892	-0.0033072	-0.0072466	-0.043095	0.02249	-0.014628	-0.037437	0.022202	-0.016266	0.021714	0.0066684	-0.018145	-0.011149	-0.0045368	-0.0026007	-0.0021255	0.0071282	-0.0055678	-0.017615	-0.042721	-0.0052778	-0.01954	0.0060498	0.012171	-0.016583	0.0010165	0.0031584	0.022875	0.026641	-0.0091745	-0.10451	0.074307	0.0851	-0.013775	0.030893	-0.0079585	0.0029011	-0.0092263	-0.0091392	-0.010869	0.00092277	-0.011464	-5.1148e-05	-0.0065581	0.00069935	-0.0039416	-0.042616
	0.47_370.0257	-0.013305	0.04094	0.0078715	0.061121	-0.01006	0.0020682	-0.0094388	0.015001	-0.01906	0.011701	-0.022572	-0.0071994	0.014359	0.0061662	0.0081226	0.0045294	0.01724	-0.0051508	-0.0015303	-0.010681	0.00080717	0.0081781	-0.07468	-0.056651	-0.016009	-0.026141	-0.0043631	-0.02387	0.0066695	-0.010217	0.0086622	0.010707	0.0077906	-0.0076063	0.013755	-0.00258	-0.010282	-0.00068368	-0.005644	0.014782	0.0017184	0.0067228	0.0036867	-0.00028138	0.011309	0.0061432	0.025629	-0.0024461
	14.31_369.3809	0.061003	0.009674	-0.0096199	0.0016937	0.04863	-0.0037349	-0.00056754	-0.029864	-0.03222	0.0026732	0.024611	-0.0054514	-0.038368	-0.020123	-0.0061871	-0.010641	-0.0069902	0.009188	-0.018189	-0.0083467	0.028869	-0.001523	-0.01966	0.0078573	-0.012532	-0.0046591	-0.0043762	-0.0037046	0.0033092	0.0001756	0.00049042	-0.0054146	-0.00046609	-0.0073873	0.0040568	0.010511	-0.0028889	-0.0039648	-0.0010853	-0.010449	-0.0061727	-0.0038758	-0.0068177	0.012612	-0.02877	0.0038292	-0.034996	0.0078032
	13.58_369.2148	0.019443	-0.011358	0.016226	0.017201	-0.024944	0.0073077	0.023278	0.00090237	-0.025539	0.057833	-0.0062485	0.011842	-0.020314	-0.008691	-0.022312	0.0011978	0.019814	-0.02016	0.0074783	-0.0027516	-0.010138	-0.010075	0.00051799	0.0047489	-0.0029503	0.010746	0.0034207	0.0079654	0.0018508	-0.027198	-0.0035744	-0.0072053	-0.0095238	0.0025568	-0.0044877	0.00035727	0.0036636	-3.2532e-05	-0.0030691	-0.0017277	0.02521	0.019173	-0.049161	0.016224	-0.0031234	0.0018641	-0.0034917	0.0022277
	12.09_369.2128	-0.022011	-0.020523	-0.0061888	-0.0031429	-0.0012981	0.040222	-0.052127	-0.0071247	0.04197	-0.024509	-0.018602	-0.0070612	0.047641	0.019107	0.023116	-0.0010317	-0.019422	0.0082345	-0.0039798	0.014288	-0.064111	-0.010775	0.02844	-0.013102	0.015398	0.019603	-0.014761	-0.020737	9.2144e-05	0.018761	0.019902	0.012952	0.0032953	-0.023244	-0.004665	0.028199	-0.026286	-0.014131	0.0054142	-0.0090623	-0.0090784	4.3757e-06	0.0032338	-0.017583	0.0063001	-0.012417	0.0048968	-0.00050811
	14.20_369.0556	-0.006429	-0.011545	0.023286	0.025462	0.0089904	-0.044511	0.0095683	-0.019165	-0.028008	0.038941	-0.0046115	-0.06882	0.040353	0.033647	0.012433	-0.02288	-0.0022671	-0.0066384	0.027746	0.029299	-0.0018355	-0.0064309	-0.0055119	0.023864	0.0021419	-0.0062893	-0.0052839	0.0095254	-0.0062635	-0.0010408	-0.0034601	-0.0041761	-0.0051153	-0.0056966	0.0033767	0.0015818	-0.00070025	0.00051874	-0.0036647	-0.0004782	-0.0029421	0.005427	-0.0086955	0.00051917	-0.00040483	0.00020793	0.0073576	0.0023595
	0.42_369.0458	0.017561	0.034076	0.019521	0.0016835	-0.00023335	0.0020073	-0.0084248	-0.0019294	-0.00012126	-0.0049764	0.0075101	0.0015231	-0.006834	-0.0027403	0.00082928	0.00030037	0.015917	0.0060008	-0.0086646	0.0066174	-0.010596	0.00042277	0.0018484	-0.00349	-0.0032803	0.023786	0.0022806	0.012129	0.00069543	-0.0039678	0.011869	-0.0040063	-0.00021394	-0.0039066	0.0024648	0.0053267	0.0015333	-0.0017781	0.00073347	-0.0017034	0.0025112	-0.0017448	-0.0013485	0.0012225	0.0013973	0.001728	0.028594	0.00094531
	11.25_368.1529	0.028168	-0.0058377	0.021496	0.0016977	-0.014233	-0.0012251	0.025545	-0.0021634	-0.0066606	0.014727	0.018791	0.0057124	-0.017223	-0.011592	-0.014882	-0.00083053	0.011406	-0.023559	0.00469	-0.0015088	-0.0022151	-0.0072084	-0.0098836	0.0011259	-0.0053122	0.0077911	-0.0014515	0.0013673	0.0016676	0.0037516	0.00014887	0.00069656	-3.1887e-05	0.0044129	0.0017228	-0.0019764	-0.0033033	-0.004828	-0.0015427	-0.0027451	0.0012535	-0.00015613	0.0003898	0.0036699	-0.0013035	0.00079826	-0.0063359	-0.0057383
	9.34_368.0182	0.033422	-0.0047576	-0.010112	0.0029909	0.0037457	-0.0047309	0.011533	0.0031776	0.0096364	-0.0009402	-0.023579	-0.002394	0.0029887	0.0083379	-0.0023081	0.0074779	0.0010574	-0.001364	-0.0099087	-0.017193	0.0035968	0.013169	-0.0069951	0.0013341	-0.0010136	-0.0060783	0.004364	0.006714	0.029312	0.0034329	-0.012788	-0.023511	-0.0047498	-0.0081887	-0.0046593	-0.012794	-0.0066509	0.018561	-0.028858	0.0029847	-0.0027725	0.014801	-0.014592	-0.0036768	0.019163	-0.063467	0.0046483	0.012
	12.09_368.0089	0.014845	-0.0099743	-9.1884e-05	0.012744	0.026091	0.025093	-0.023322	-0.033793	-0.027569	0.043392	-4.6353e-05	0.0012256	-0.015884	-0.01272	-0.0067955	-0.0083057	-0.0011562	0.016329	-0.025094	0.012994	-1.9458e-05	0.00070977	-0.028487	0.0079007	0.0053826	0.008404	-0.0053511	0.0028175	-0.0024611	-0.021492	-0.0017404	-0.002562	-0.0030822	0.003478	-0.007593	0.0099766	-0.0010757	-0.00052756	-0.0074209	0.0038562	0.020568	0.01246	-0.042373	0.0075817	-0.0014951	0.004963	-0.01497	0.0087783
	14.33_367.2269	0.019724	-0.013776	0.018053	0.031821	-0.014175	-0.012519	0.042776	0.0075799	-0.0015389	-0.020512	0.035022	-0.0078992	-0.00097262	-0.01388	-0.0063679	-0.0015256	0.019697	0.024051	0.024983	0.0071551	-0.014738	-0.0095355	0.043844	0.01957	0.015108	-0.013337	0.0049974	0.0082921	-0.012457	0.026136	-0.0047015	-0.036099	0.017018	-0.043902	0.017323	-0.058938	0.01104	-0.0015434	-0.018404	-0.00012217	0.008582	-0.0029835	0.0035086	-0.0045312	-0.0025025	0.0034797	-0.0043294	0.0021175
	6.09_97.9685	0.019558	0.028122	0.017293	0.0021292	-0.00082613	0.0032028	-0.0072077	-0.0020072	-0.0014472	-0.0040448	0.0085868	0.0013774	-0.0069437	-0.0029407	0.00055406	-0.0003715	-0.019918	0.0011072	0.0062241	-0.0014929	-0.0011841	-0.0067402	-0.0059637	-0.0061414	0.014403	-0.047968	0.0014838	-0.019054	0.00032767	-0.010186	-0.01342	0.0048378	-0.0046989	0.0029208	0.0041353	-0.0027231	-0.0035267	-0.00072291	-0.0046989	0.0035582	0.0018676	-0.001562	0.0061084	0.00060671	0.0026942	0.0056834	-0.0011331	0.011756
	1.36_97.9685	0.032634	0.0076046	-0.0033446	-0.010349	-0.011419	-0.011195	-0.0042262	0.00031102	-0.028886	0.01913	0.049702	-0.064817	-0.01075	0.011151	-0.0077233	-0.031163	-0.0082371	0.015083	-0.0040705	-0.014422	-0.030136	-0.016406	-0.0096938	0.002664	-0.021471	-0.012956	0.012172	-0.015746	0.026833	0.014164	0.041708	-0.049283	-0.10095	0.030701	0.21517	0.048891	0.061951	0.010701	0.012806	0.031977	0.004064	-0.016896	-0.0042919	0.0044067	-0.032632	0.0099787	0.020751	-0.0088685
	8.58_97.9685	0.026711	0.00051057	-0.0020814	-0.0058628	-0.038647	0.021545	-0.013757	-0.033553	0.018426	-0.014529	0.02216	0.0060344	-0.017706	-0.010992	-0.0043791	-0.0029668	-0.0028438	0.0070983	-0.0006942	-0.012983	-0.014307	-0.0050166	0.00054228	-0.0017063	-0.0060053	0.010297	-0.0059944	-0.014844	-0.016755	-0.0079271	-0.0019331	0.068439	-0.048933	-0.055339	0.013592	-0.020748	0.0024928	-0.006846	0.0020633	-0.0025067	0.010537	0.0041492	0.0075013	-0.0022417	0.0053545	-0.0087356	0.0050141	-0.011941
	0.47_96.9620	0.031362	-0.0053705	0.017797	-0.0015706	-0.0096509	0.0057768	-0.032046	0.0038996	-0.01562	-0.0063086	0.011016	0.0024888	0.019462	0.016636	0.021511	-0.0040893	0.010921	0.0052673	0.041107	0.0029421	0.0042248	0.071862	0.00071902	0.0063997	0.014615	-0.0076555	-0.0014141	-0.0030274	-0.0049188	-0.0052997	0.001431	-0.0024653	0.00094428	-0.00073945	0.00081836	-0.0024014	-0.0023146	0.00046786	0.0028089	0.0014165	0.0022783	-0.0026992	-3.5994e-05	0.0017452	0.0065434	-0.001682	0.027055	-0.0078861
	2.50_96.9614	0.018259	0.031936	0.018719	0.0018257	-0.00044233	0.0023628	-0.0079045	-0.0019542	-0.0005216	-0.0046142	0.0077133	0.0014409	-0.0068055	-0.0027241	0.00078336	9.443e-05	0.0005588	0.0035787	-0.0025581	0.0036025	-0.004918	-0.0039933	-0.0020295	-0.0055796	0.0075373	-0.017835	0.0018383	-0.0055912	0.00032032	-0.0082056	-0.0028309	0.0011776	-0.0026802	-0.00025829	0.0037115	0.00089211	-0.0010645	-0.00091043	-0.0025	0.0012237	0.0023695	-0.0018685	0.002638	0.0010118	0.0021658	0.0040223	-0.0032425	-0.0028834
	2.61_376.0429	0.017334	0.034598	0.019712	0.0015976	-0.00017065	0.0017092	-0.0083161	-0.0019142	0.00019358	-0.0049871	0.0069373	0.0014582	-0.0066476	-0.0024929	0.00099136	0.00045188	0.012616	0.0047048	-0.0080072	0.0070699	-0.0054503	-0.0037402	-0.00024981	-0.006215	0.0067771	-0.011108	0.0019449	-0.0020784	9.5579e-05	-0.0086338	-0.00050884	0.00043487	-0.002043	-0.0013982	0.0039999	0.0020229	-4.9892e-05	-0.0005998	-0.0021228	0.00053036	0.0028011	-0.0022538	0.0013958	0.0013043	0.0020701	0.0036513	0.0031686	-0.00035684
	11.53_375.2104	0.016735	0.015675	0.041011	-0.0034078	-0.017464	-0.022077	0.046771	-0.0020249	0.0080402	0.021022	-0.0032055	0.0075117	-0.013725	-0.0063087	-0.019349	0.0062976	-0.022523	-0.04698	0.011397	-0.0025957	-0.0027502	-0.0054877	-0.020244	-0.0032855	0.0028034	-0.015641	0.0010831	-0.0060087	0.0031964	-0.0036292	0.00042668	0.0055764	-0.0078362	0.0044827	0.0057967	-0.0015581	-0.0035989	-0.0050411	-0.0018154	0.0017787	0.0010954	-0.00074607	0.0062575	0.0055116	-0.0014102	0.0067784	-0.026328	0.0011155
	13.90_375.2064	0.0074568	0.0092795	0.030278	0.034455	-0.01293	-0.028652	0.052266	0.0098371	0.011348	-0.028412	0.01943	-0.01066	0.0080993	-0.0076604	-0.0035291	0.0036435	-0.022187	-0.0084582	0.02593	-0.0020616	-0.020842	-0.00058584	0.023586	0.012852	0.0030933	0.0018881	0.0050374	0.0052219	-0.0017615	0.012942	0.0014654	0.0017685	-0.0042598	0.0016864	0.0067607	0.0025389	-0.010902	-0.003674	0.0025357	-0.0011662	-0.0013666	-0.003749	0.0039102	0.0012218	0.0050204	-0.0012584	0.0028362	0.00051447
	12.09_375.1825	0.028117	-0.005404	0.020803	0.001789	-0.013715	-0.00091644	0.02507	-0.0023881	-0.0064572	0.01428	0.018795	0.0056763	-0.017307	-0.011804	-0.014578	-0.0010383	0.012225	0.021377	0.029142	0.00095465	-0.0021159	-0.0025523	-0.0069965	0.0008623	-0.0042464	0.00054146	-0.0021951	-0.0013309	0.00094211	0.0051718	-0.002776	-0.00070595	0.0023004	0.0038935	0.00032885	-0.0035451	-0.0045926	-0.0028188	-0.0032897	-0.0037067	0.00059192	0.0014979	0.0011572	0.0010617	0.0031543	-0.00072895	-0.012016	0.0024819
	12.44_374.8351	-0.0087021	-0.0015671	0.019612	0.027716	-0.017093	0.005264	0.052493	0.060662	0.0052546	0.018014	-0.0039181	0.0005119	0.004063	-0.0062494	-0.023397	0.00805	-0.011312	-0.038907	0.0030082	-0.012413	-0.017353	-0.0076937	-0.0058621	0.0078208	0.0031945	-0.023338	0.020966	-0.012609	0.015259	0.053728	0.026113	-0.0039983	-0.016151	-0.019834	-0.0008762	-0.042167	-0.0076355	-0.022048	0.0021036	0.0002123	0.025981	0.0097836	-0.036724	0.010821	0.0070947	0.003725	-0.01017	-0.00089939
	14.61_371.2768	0.039918	-0.0041194	-0.014826	0.0040539	0.0091302	-0.0016351	0.011631	0.002362	0.010505	-0.0017336	-0.026064	-0.0051297	0.0025695	0.010602	0.0012717	0.0021335	-0.0010905	0.0024938	-0.010883	-0.0083541	0.0079308	0.0050726	-0.0022474	0.0022082	-0.010019	0.00079818	0.0016858	-0.0050332	-0.00027268	0.0018207	-0.0027556	-0.0012427	0.0025543	0.0010701	0.0031956	0.0027865	0.0016883	0.011346	0.0015853	0.0049897	-0.0060266	-0.0085281	-0.0011227	0.013615	-0.00033951	-0.011056	0.065247	-0.014159
	3.52_371.2269	0.021884	0.010607	0.0011902	-0.0033736	0.013792	-0.0049708	0.0080886	0.00066639	0.01411	-0.0010218	-0.015911	-0.0029808	0.00068761	0.0032083	-0.0029143	0.0025934	0.049941	-0.0052022	0.012009	-0.017157	-0.017064	0.00021578	0.016113	0.0047173	-0.0084435	0.0058471	0.008157	-0.0024499	-0.0027309	0.0028013	0.0078799	-0.0098414	0.0082775	-0.0038712	0.0090821	-0.014016	-0.002699	0.0078617	-0.0040942	0.0026058	0.011003	0.0092675	-0.0067872	0.006766	0.013783	0.0028714	-0.0086929	0.00090853
	14.47_371.1003	-0.0046667	0.004647	0.0030716	0.042927	0.033605	0.0069722	-0.011712	-0.027104	-0.015578	0.0072089	-0.00054262	-0.013988	0.0068337	-0.0089894	0.0059056	-0.0057599	-0.022855	0.0071438	-0.021893	0.0054038	-0.017521	0.011652	-0.028139	0.00086457	-0.0011355	0.027969	0.0038791	0.021346	-0.012219	0.031394	0.012317	-0.0077104	0.0078716	-0.018869	0.0080749	-0.020291	0.0034661	-0.0024362	-0.0090405	0.0029094	-0.0072654	-0.0046536	0.01794	-0.0082356	-0.0039248	0.0058301	-0.0034271	-0.0008475
	4.59_97.9686	0.041038	-0.0008573	0.015569	0.009518	-0.0057411	-0.019313	0.027919	-0.0065042	-0.0035042	0.024808	0.04255	0.055803	0.029373	0.0028628	-0.10001	0.02928	0.013144	-0.031167	0.0078424	0.007549	0.022304	-0.0029616	-0.011026	0.0045346	0.0040933	-0.0094987	-0.022553	0.032506	0.019568	0.02563	-0.041822	-0.0018009	-0.0062553	-0.049749	-0.016256	0.10384	0.08426	-0.14538	-0.09365	-0.0033184	-0.0019372	0.030378	0.0091429	0.012324	-0.012319	0.021054	-0.0070623	0.0019931
	6.92_97.9686	0.036291	0.010345	0.0013265	0.0042482	0.00083752	0.029157	0.016286	-0.015828	-0.021429	0.0088257	0.044922	0.02904	0.046653	0.0027036	-0.013198	0.012854	-0.007488	0.010312	-0.0054335	-0.007713	-0.0040519	0.0016154	0.014631	0.0011212	-0.042366	-0.048491	-0.082062	0.067051	0.05089	0.0060738	0.021	0.012201	-0.012749	-0.0049589	-0.016906	-0.0046284	0.0077124	0.0073576	-0.0048105	-0.0077159	0.0071192	0.0049	0.010878	-0.012802	-0.00017164	-0.0051516	-0.004136	0.0087849
	5.09_97.9686	0.036216	0.010256	0.0014123	0.004265	0.00078818	0.028968	0.016009	-0.015661	-0.021306	0.0087059	0.044663	0.028716	0.045988	0.0025841	-0.01308	0.01265	-0.0075309	0.010568	-0.005948	-0.0079915	-0.0051982	0.0016034	0.015136	0.0010042	-0.043952	-0.047504	-0.083973	0.062884	0.051039	0.0025776	0.025579	0.014918	-0.013319	0.005057	-0.01799	-0.016626	0.012761	0.011796	-0.0097681	-0.014134	0.0073441	0.0058558	0.012208	-0.012512	-0.0017566	-0.0067446	-0.0014277	0.014744
	3.18_97.9686	0.036467	0.01054	0.001152	0.0042233	0.00095088	0.029576	0.016893	-0.016191	-0.021698	0.0090866	0.045482	0.029761	0.048167	0.0029836	-0.013473	0.013307	-0.0074938	0.010152	-0.0053049	-0.0076025	-0.0029364	0.0020236	0.014705	0.0011315	-0.042535	-0.052274	-0.083856	0.075853	0.053294	0.010522	0.016773	0.0095826	-0.012649	-0.017525	-0.016462	0.0098105	0.0019662	0.0023215	0.00093128	4.1594e-06	0.0070246	0.0038922	0.0098429	-0.01367	0.0013598	-0.0031856	0.0043586	0.0032927
	7.20_97.9686	0.018625	-0.012014	0.01599	0.018356	-0.025949	0.0074986	0.024428	0.00098853	-0.026609	0.06184	-0.0085926	0.012492	-0.020849	-0.0088147	-0.023378	0.0013677	0.021515	0.015837	0.026886	0.00063162	-0.014847	-0.013282	0.0094587	0.012301	0.0045338	0.014451	0.0096207	0.021702	0.02011	-0.12576	-0.03209	-0.038508	-0.030005	-0.0072115	-0.021494	0.0093281	0.021463	0.016139	0.01081	0.0052381	0.013699	0.014579	-0.02172	0.013224	0.0025735	0.0067872	-0.003459	0.003065
	9.15_378.2994	0.020885	-0.00032099	-0.00091604	0.021017	-0.012046	0.025065	-0.016985	0.0008756	-0.031468	0.038322	0.00056728	0.0070667	-0.01414	-0.0051514	-0.0068915	-0.0034439	-0.0010913	0.0072878	0.0087032	-0.0088245	-0.011454	-0.0044412	0.0058013	0.00073326	-0.0030536	6.5381e-05	0.0017515	-0.00373	-0.0074514	0.020923	0.0064399	0.0062029	0.0058955	0.0041218	0.0038566	-0.003667	-0.006504	-0.005847	-0.0091082	-0.007727	0.010003	0.012049	-0.024221	0.0051544	-0.0034899	-0.0023376	-0.015729	-0.0070605
	14.20_378.0870	0.031796	-0.0062669	-0.010823	0.0022513	0.0066362	-0.0051184	0.011071	0.0053214	0.0092268	-0.00057299	-0.022914	-0.0048429	0.0068427	0.010858	0.00030036	0.00037361	-0.0018488	0.007831	-0.012655	0.0044668	-0.006535	0.0062854	0.01138	0.0074679	-0.019197	-0.013403	-0.015769	-0.0094356	0.014381	-0.0046017	0.0036754	-0.012697	-0.0038357	-0.0023662	-0.0016472	-0.025031	0.0082671	0.0097526	0.0061677	-0.011041	0.00081115	-0.031721	0.0093609	0.017157	-0.077194	0.077515	0.0049816	-0.0038717
	2.61_378.0386	0.010768	0.061915	0.019954	-0.013127	-0.003482	-0.026717	-0.0064461	2.2277e-05	-0.0043153	0.0075735	0.013231	-0.052038	-0.00070786	0.0188	-0.0005197	-0.017003	-0.0010398	0.0019558	-0.015049	0.011121	-0.0019757	-0.00044132	0.0036748	-0.0039529	0.0062051	-0.0010776	-0.0073218	0.0048825	-0.016754	-0.010488	0.0021303	-0.0052431	0.0048717	-0.014545	-0.052621	-0.007241	-0.010896	-0.0065154	0.0018083	-0.012667	-0.0028361	0.004111	0.0093185	0.0071032	0.011617	9.2485e-05	-0.0032514	0.00062139
	0.44_378.0289	0.0075921	0.047621	0.01338	-0.01422	-0.043455	0.0058744	-0.017224	-0.042601	0.045799	-0.025137	-0.0062688	0.0066889	-0.0098491	-0.0013122	0.0005718	0.0054437	-0.0037437	-0.00026261	-0.021325	-0.006977	0.0012907	0.0064844	0.0044127	-0.017978	0.011121	-0.029054	0.032177	0.039917	0.030046	0.023145	0.00077218	-0.1626	0.086318	0.14644	-0.000369	0.044653	-0.0044462	0.011674	-0.014949	-0.0099854	-0.02061	0.0053645	-0.0074991	0.0034919	-0.011837	0.016378	-0.031186	0.00044214
	3.52_377.2352	0.025363	0.011382	-0.0049044	-0.0040133	0.018104	-0.0026038	-0.00050084	0.00082238	0.014045	-0.002675	-0.017321	-0.0015293	-0.00051383	0.0063618	-0.0014153	0.0027208	0.048234	-0.00082073	0.017923	-0.021086	-0.017184	-0.0062693	0.012953	0.0086235	-0.017116	0.012528	0.040189	0.02035	0.00049668	0.029066	0.009083	-0.019842	-0.010633	-0.028487	0.050108	-0.0098214	-0.0042316	0.0082576	-0.018888	-0.010777	4.1009e-05	-0.035035	-0.013531	-0.0017533	0.010575	-0.0057114	-0.012464	0.014562
	13.80_377.2086	0.031076	-0.004973	-0.0084152	0.00013376	0.005864	-0.0062506	0.013746	0.0029361	0.0087205	-0.00096956	-0.025223	-0.003903	0.004777	0.0074932	0.001468	0.0047105	-0.0052847	-0.00090892	0.0034271	-0.018705	0.013762	-0.0053581	-0.010959	-0.015331	0.0016255	-0.0081342	-0.012244	0.018992	0.007227	0.0005028	0.015937	0.027689	-0.026736	-0.0088597	0.012185	0.022106	-0.027363	0.046061	-0.045835	0.012802	0.032377	-0.02559	0.041034	-0.011552	0.033504	0.035416	-0.018903	0.002528
	14.30_377.1734	-0.018607	-0.015598	0.0037744	0.003129	-0.0073125	0.024067	0.026733	-0.010206	0.042438	0.0072116	-0.0053551	-0.0013771	-0.0038586	-0.017461	-0.024156	0.0031627	-0.010056	-0.0020868	-0.040372	-0.00025523	-0.063732	0.00074301	-0.0054703	-0.050384	0.014861	0.02278	-0.0069391	0.016769	-0.048255	0.068863	-0.0010212	0.011144	0.018539	-0.055869	0.032615	-0.051875	0.0045945	0.0014543	-0.031382	0.0039044	0.00051899	0.00027619	0.027237	-0.016354	-0.013269	-0.00038303	0.0056301	-0.0077911
	14.52_377.0914	0.045997	-0.005877	-0.011802	-0.041683	0.042387	-0.025843	-0.033696	0.023475	-0.024711	0.011053	0.044099	0.013045	0.027947	-0.038759	0.01104	0.017962	0.0015805	0.018527	-0.013652	0.0096319	0.028336	-0.0043037	-0.027959	-0.019896	0.0022939	-0.0015631	-0.025845	0.013777	-0.0065659	0.0027893	0.020445	0.021383	0.0035808	0.018419	-0.010561	-0.0036813	0.030493	0.016954	0.0057225	-0.0026125	-0.0085565	0.024587	0.0031248	0.018749	-0.030673	-0.0074461	-0.014757	0.0011978
	2.87_377.0843	0.016793	0.036159	0.020294	0.0014648	-1.1657e-05	0.0013303	-0.0085619	-0.001891	0.00060855	-0.0052071	0.0064926	0.00147	-0.0065588	-0.0023623	0.0011104	0.00065942	0.019818	0.0054013	-0.011242	0.0091075	-0.0058884	-0.0034906	0.00085206	-0.0065249	0.0060862	-0.0062947	0.0020159	0.00033866	-2.2778e-05	-0.0087747	0.0011606	-0.00011074	-0.0016226	-0.002132	0.0041334	0.0027704	0.00058763	-0.00044461	-0.0018312	6.7006e-05	0.003049	-0.0024692	0.00059599	0.0014751	0.0019973	0.0033859	0.0036997	0.00039733
	0.43_97.9688	0.031163	-0.0046003	0.016853	-0.00097567	-0.0090961	0.0064595	-0.029756	0.0033041	-0.015174	-0.0058262	0.012108	0.0024091	0.016595	0.014359	0.019348	-0.0041465	0.0092402	0.005592	0.039925	0.0058836	0.0054257	0.033049	-0.0016466	0.0064638	0.0039595	-0.0031896	-0.0032936	-0.00066994	-0.0025762	-0.00052314	-0.0012189	-0.0015272	0.002629	0.00089483	-0.00017544	-0.0018793	-0.0017459	-0.00082133	0.00055294	-0.00021703	0.0011011	-0.00045112	-0.0012776	-0.0010131	0.0049469	-0.0016899	0.023943	-0.0084012
	0.65_97.9687	0.0086974	0.04368	0.000889	-0.030645	-0.052326	-0.0093826	-0.0081793	-0.04975	0.0060405	-0.054772	-0.016587	0.038913	-0.039835	-0.0066185	0.021268	0.013456	-0.023403	-0.0036166	-0.014836	-0.011435	0.053541	0.0039405	0.035621	-0.029459	-0.00275	0.0027157	0.0033773	-0.0010079	-0.0067149	0.0034083	0.010309	0.036417	-0.023374	-0.01032	0.013684	0.019194	0.13323	0.067176	0.058763	0.022066	-0.011621	-0.0035426	0.0077577	0.019854	0.014127	-0.001802	0.023555	0.002125
	2.62_97.9687	0.028197	-0.0054691	0.020916	0.0018199	-0.0138	-0.00068707	0.024364	-0.0021984	-0.0067949	0.014131	0.018973	0.0055764	-0.017067	-0.011528	-0.014413	-0.00099101	0.010952	-0.01576	0.0085475	-0.0012743	-0.0022861	-0.0064137	-0.0091953	0.0010926	-0.0050717	0.0064582	-0.0015342	0.00084716	0.0015261	0.0039137	-0.00037498	0.00040644	0.00036932	0.0042769	0.0014436	-0.0021965	-0.0034991	-0.0044684	-0.001815	-0.0028529	0.0011436	0.00010314	0.00051806	0.0031557	-0.00054429	0.00054161	0.0020824	0.0026142
	4.58_381.9998	0.020953	-0.00029659	-0.00084669	0.020887	-0.01198	0.024967	-0.016906	0.00085119	-0.031305	0.038009	0.00075629	0.0070259	-0.014122	-0.0051799	-0.0068559	-0.003448	-0.0011251	0.0073119	0.0086782	-0.0087327	-0.011674	-0.0047148	0.005905	0.00084017	-0.0026486	0.00073886	0.0020885	-0.0033094	-0.0063377	0.017658	0.0052234	0.0054031	0.0061211	0.0034137	0.0041493	-0.0032441	-0.0061913	-0.0053994	-0.0079635	-0.0085824	0.0026011	0.0082156	-0.010086	0.0024061	-0.0038284	-0.002269	0.0054123	-0.005545
	11.48_381.2594	0.00034268	-0.0051229	-0.039635	-0.029736	0.0010754	-0.026868	-0.042303	-0.0090986	-0.035157	-0.026507	0.026384	0.019292	0.070066	0.054125	-0.053388	0.015096	-0.018823	0.015121	-0.028251	0.0072266	-0.029318	0.0010488	-0.0075605	-0.01115	-0.0012476	0.0030751	-0.0056293	-0.0028468	0.019325	-0.0063753	0.015774	0.010832	-0.010125	0.013479	0.025001	-0.023086	0.030261	0.012307	-0.029605	-0.018753	0.010272	0.00060843	-0.0060002	-0.012448	-0.011775	-0.016202	0.01259	0.0033585
	12.61_381.2385	-0.027641	-0.034428	0.013031	-0.010032	-0.016464	0.021534	-0.011544	-0.0086121	0.053296	-0.0026079	-0.032366	-0.0015571	0.046558	0.019115	0.0089783	0.0047771	0.0046144	0.012335	0.025303	0.015761	-0.049233	0.0038458	-0.011416	-0.03524	0.017624	-0.034533	0.0097836	-0.0053255	-0.0070152	0.030078	-0.034117	0.051772	-0.049171	0.038936	-0.02648	0.035543	-0.018504	0.00019447	0.018682	-0.0063855	0.017328	0.021259	-0.045881	0.0037847	0.01669	-0.012952	0.0061315	0.0016581
	0.42_381.0739	0.0091374	0.066997	0.02158	-0.013791	-0.0031541	-0.028086	-0.0073661	0.00013567	-0.0034714	0.007219	0.012753	-0.053108	-0.00067675	0.019352	-0.00027376	-0.016844	0.030014	0.0043019	-0.027997	0.02079	0.0013617	-0.00080387	0.0086013	-0.0057375	0.0084619	0.0058494	-0.0096977	0.010048	-0.02148	-0.013168	-0.00022504	-0.0030854	0.014226	-0.019314	-0.072871	-0.010604	-0.014931	-0.0070545	0.001014	-0.0179	-0.0025579	0.0050091	0.0080351	0.0082038	0.014938	-0.001827	-0.049096	-0.012121
	11.19_380.0559	0.018504	0.031445	0.018543	0.0019365	-0.00050799	0.0027665	-0.0081449	-0.0019738	-0.00094443	-0.0046499	0.0085579	0.0015516	-0.0070939	-0.0031038	0.0005427	-0.00010714	0.0077974	0.0059029	-0.0044367	0.0033448	-0.013581	0.0029901	0.0017272	-0.0011234	-0.0093553	0.04136	0.002414	0.018621	0.0012891	-0.00048049	0.018158	-0.0063402	0.00046356	-0.0046077	0.0011911	0.0065677	0.0017231	-0.0028323	0.0023205	-0.0026034	0.0019477	-0.0010744	-0.0021199	0.00091722	0.0010294	0.00075951	0.0048709	-0.00026561
	0.44_379.9118	0.021429	0.019073	-0.05521	0.006355	0.022187	0.030496	0.010641	-0.0065683	0.0034684	-0.019546	-0.0011704	-0.016467	-0.019402	-0.017373	-0.0091288	0.0015264	-0.073769	-0.03241	0.020524	0.0057033	-0.037178	0.018652	-0.0043351	0.0051124	-0.01424	-0.050051	-0.020163	0.021394	0.0083105	-0.022435	0.0029323	0.016418	0.0028234	-0.0061104	-0.014914	0.017807	0.032832	-0.012334	-0.020943	0.053037	-0.039726	-0.035846	0.026575	0.074174	-0.020738	-0.080383	-0.00036859	0.0125
	13.53_379.3037	0.034426	-0.0054834	-0.010966	0.0026971	0.0050472	-0.0054824	0.013524	0.0037501	0.0095726	-0.0019655	-0.023667	-0.0046216	0.0031711	0.010391	0.00030851	0.0024505	-0.00029385	-0.0046312	-0.01036	-0.0058308	0.0010901	0.0034576	-0.0043469	-0.0016066	-0.002237	-0.00024267	0.00013202	0.002966	-0.0019378	-0.0062443	0.0067784	0.0016762	0.00015007	-0.0092468	0.0078028	-0.0016475	-0.011205	-0.0020609	0.0025994	-0.0037184	-0.0019344	0.0026737	0.0008528	-0.0011161	-0.0024917	-0.0039332	-0.046667	0.017796
	14.20_379.0837	0.025491	-0.0062306	-0.0044569	0.0035868	0.0028861	-0.0088868	0.015972	0.0039717	0.0078946	0.0007805	-0.020487	-0.0044388	0.0052075	0.0073583	0.00019189	0.0042982	-0.0012592	-0.0069712	-0.0058618	0.0052788	-0.0034139	-0.0071157	0.00037065	-0.0019515	0.0052293	-0.010127	-0.0059704	0.0021015	-0.0049232	-0.010374	0.0092217	0.0027547	0.0002663	-0.00033985	-0.015879	-0.021664	-0.0089715	-0.0088942	0.008581	-0.0023469	0.027564	0.014273	0.0041511	-0.015861	-0.033826	0.020533	-0.052706	0.013955
	0.45_379.0296	0.026778	0.008521	-0.046461	0.004558	-0.073406	0.026641	-0.0091496	-0.05191	-0.0049165	0.1021	0.047832	-0.01082	0.026998	0.022652	0.016977	-0.017751	-0.00087411	0.0084691	-0.028533	-0.018068	-0.029918	-0.0049862	0.025326	0.016248	-0.018815	-0.011779	-0.074181	0.029317	-0.041358	0.036599	-0.0094194	0.052846	-0.0050879	-0.09372	-0.10582	-0.006851	-0.031991	-0.045085	0.031248	-0.036129	0.033733	0.062877	-0.029832	0.020065	0.027428	-0.027402	0.0025447	0.0074569
	12.44_378.8266	0.019449	0.028015	0.017345	0.0020813	-0.00074132	0.002662	-0.0067255	-0.002069	-0.0010356	-0.0041111	0.0074926	0.0013512	-0.0063327	-0.0024734	0.00056793	-0.00034359	-0.039874	0.00024053	0.014483	-0.0081446	-0.0099366	0.00082638	-0.0059082	-0.0010944	-0.00070101	-0.00063189	0.0024798	-0.00060832	0.0019053	-0.0027359	0.0049911	-0.0013439	-0.0036388	-2.0317e-05	0.0014849	0.0016334	-0.002251	-0.0031673	-0.00022104	0.001548	0.0006592	-0.00018224	0.00413	-6.392e-06	0.0018318	0.0038016	-0.007892	-0.010781
	5.51_384.2345	0.017963	0.032919	0.01909	0.0017828	-0.00035141	0.002292	-0.0082468	-0.0019468	-0.0004327	-0.0048147	0.007849	0.0015158	-0.0069032	-0.0028416	0.00073839	0.00014474	0.010704	0.0055181	-0.0063049	0.0051121	-0.010387	0.00033105	0.0010859	-0.0032028	-0.0029942	0.02102	0.0022359	0.010667	0.00079546	-0.003762	0.010915	-0.0037035	-0.00048227	-0.0034232	0.0023331	0.0048508	0.0011003	-0.0019179	0.00058228	-0.0014125	0.0023228	-0.0015756	-0.00082187	0.0010953	0.0014359	0.0018805	0.0033592	0.00048099
	13.86_383.2785	0.032248	-0.0054298	-0.0087859	0.0039359	0.0057358	-0.0063726	0.015699	0.0033967	0.0097337	0.00032735	-0.023882	-0.003579	0.0042324	0.0070297	-0.00030748	0.0028567	-0.0022812	-0.008414	-0.012988	-0.0074442	0.0020869	-0.0011001	0.0017165	0.0011522	-0.0054311	-0.010525	-0.0041639	0.0037877	-0.0054348	-0.0032265	-0.0018202	0.0046642	-0.0019764	-0.0079469	0.00056225	-0.002035	0.00072356	-0.00037306	-0.0013707	0.00268	-0.010626	-0.012924	-0.013106	-0.0091691	0.0086505	-0.006199	-0.014621	-0.0081013
	14.30_383.2046	0.030498	-0.0050515	-0.0070008	0.0013022	0.00095937	-0.009766	0.017021	0.0019968	0.0081738	-0.0017593	-0.020557	-0.0034837	0.001879	0.008282	-0.0026344	0.0015817	4.2566e-05	-0.0089265	-0.014735	0.010428	-0.0014691	-0.0014274	0.0061845	-0.00044221	-0.0067226	-0.018226	0.0056092	0.012433	-0.012499	-0.0031131	0.0049964	-0.0066328	-0.0032861	-0.0028994	-0.0087693	-0.0051579	-0.0097397	0.018882	0.010302	0.0043058	0.0086945	0.015523	-0.014994	-0.039097	-0.02963	0.0073012	-0.047151	0.013162
	7.98_383.1884	0.033488	-0.00099572	0.0085538	-0.011925	-0.014529	-0.01098	-0.027105	0.0048261	-0.027686	0.0087495	0.031151	-0.046208	0.016823	0.028299	0.014895	-0.023585	0.0065096	0.0094464	0.032366	0.0047678	0.0015258	0.013746	-0.00082693	0.0073969	-0.0077359	-0.0027852	0.014024	0.0022664	0.02436	0.0032141	0.0029391	0.0036469	0.0048753	0.0011432	0.039609	0.0014444	0.013829	0.0036097	-0.0033945	0.0092778	0.0029212	-0.0048965	-0.0078021	-0.0044594	-0.0055116	-0.0031206	-0.0050952	0.013323
	0.44_383.1137	-0.017711	-0.032081	-0.069727	-0.023708	-0.032509	0.020318	-0.0048251	-0.014846	-0.040797	-0.023336	0.027722	-0.040369	-0.042995	-0.0043654	0.007135	-0.024619	0.045961	-0.039093	0.055551	-0.12349	-0.013357	-0.0064433	-0.018823	0.0051664	-0.059658	-0.028925	-0.031109	-0.019164	-0.017296	0.0063527	0.031099	-0.073086	0.018988	-0.012142	-0.041292	-0.068488	-0.0041563	-0.0027464	0.012086	-0.019694	-0.039437	0.018869	0.039773	0.0072463	0.0063882	-0.0040821	0.010072	0.0070025
	12.38_382.3141	0.016069	-0.020973	-0.004355	0.034632	0.022982	-0.026677	0.030663	-0.027824	-0.055724	0.0089761	0.02037	0.058114	0.011002	-0.0086967	-0.058327	0.025729	0.022643	-0.0034349	-0.033319	0.017685	-0.00078798	-0.012896	-0.00095168	0.019574	0.0073391	-0.009328	-0.0073855	0.013137	-0.0076307	-0.031337	0.0081287	-0.0043641	-1.5005e-05	-0.0030196	-0.0047394	-0.034829	0.0039136	0.006189	-0.02164	-0.021528	0.0027139	0.0048346	0.012419	-0.052681	-0.010303	-0.0082931	0.0058547	0.00055819
	0.46_382.1341	-0.06494	0.035482	-0.08093	-0.017946	-0.033348	-0.056917	-0.040175	-0.00090592	-0.015651	-0.041977	-0.013559	-0.046192	-0.046462	0.028515	-0.074736	-0.0081952	0.0068965	-0.10089	0.13872	-0.20271	0.01702	0.017878	0.024892	-0.011042	-0.094525	-0.040717	-0.039225	-0.072939	0.036391	-0.00040693	0.029597	0.025962	0.028318	-0.017987	-0.0085719	0.0069172	0.13285	-0.070483	-0.067967	-0.013705	-0.0081358	0.073477	-0.015126	0.026561	-0.010695	-0.0019652	-0.033031	0.002595
	4.15_382.0003	-0.014205	0.03119	0.012079	-0.028852	0.058683	0.038219	-0.022193	0.015094	0.014942	0.031982	-0.018926	0.0034415	-0.0088842	-0.0083751	-0.016457	0.0007568	0.024251	-0.02774	0.039421	-0.055323	-0.0432	0.0045603	0.010024	0.023084	-0.016385	-0.017035	0.0083941	0.01086	0.0051333	0.031709	0.0011121	0.024583	0.0044238	0.0086128	0.02242	-0.02489	-0.01055	0.0052031	-0.0044264	-0.0039479	-0.01548	-0.0005908	0.017405	0.0025524	-0.013479	0.0021886	-0.0042094	-0.002788
	8.61_100.9566	0.031252	-0.0050086	0.017327	-0.0012766	-0.0093146	0.006122	-0.031041	0.0035037	-0.015197	-0.0061781	0.011179	0.0023687	0.018263	0.015749	0.020633	-0.0041478	0.009552	0.006028	0.045985	0.016321	0.011319	-0.049092	-0.0070867	0.0081448	-0.019589	0.0063818	-0.008608	0.0053787	0.0020744	0.010133	-0.0072663	0.00075221	0.0070302	0.0042792	-0.0025252	-0.00073395	9.7871e-05	-0.0032277	-0.0041652	-0.0037123	-0.0016826	0.0047732	-0.0048657	-0.007974	0.0021974	-0.0022137	0.003385	-0.0042309
	0.67_100.9346	0.0093583	0.029875	0.010878	0.017513	-0.0082716	0.01297	-0.017307	0.0010462	-0.019159	0.033717	-0.017652	0.0064029	-0.007682	0.0017773	-0.0032037	0.0015761	-0.018379	0.0013831	0.0046126	-0.0049222	-0.01224	-0.0034639	0.0034536	-0.0051477	0.0088253	-0.026194	0.0049346	-0.010387	-0.0062831	0.0044003	0.0031762	0.0079712	-0.0017342	0.0016779	0.0064573	-0.001486	-0.0040954	-0.0032089	-0.0091416	-0.002313	0.012882	0.011429	-0.02356	0.0065755	-0.0019902	0.0032893	-0.0060256	-0.0025025
	0.44_100.9337	0.031068	-0.0042306	0.0164	-0.00069008	-0.0088297	0.0067872	-0.028657	0.0030183	-0.01496	-0.0055947	0.012632	0.0023708	0.015218	0.013266	0.01831	-0.0041739	0.0084334	0.0057478	0.039358	0.0072956	0.0060022	0.014418	-0.0027821	0.0064946	-0.0011555	-0.0010458	-0.0041958	0.00046173	-0.0014517	0.0017698	-0.0024909	-0.0010769	0.0034377	0.0016793	-0.0006525	-0.0016286	-0.0014729	-0.0014402	-0.00052999	-0.0010012	0.00053592	0.00062804	-0.0018737	-0.0023372	0.0041805	-0.0016937	0.019529	0.0056387
	0.54_388.1339	0.013735	0.05445	0.017236	-0.011948	-0.004334	-0.022673	-0.0070087	-4.8239e-05	-0.0075207	0.0081822	0.01877	-0.050569	-0.0030033	0.016082	-0.001495	-0.01789	0.026358	0.0060415	-0.022854	0.015892	-0.0010307	-0.00053482	0.0084351	-0.0036656	0.0022646	0.016576	-0.002063	0.014094	-0.0093223	-0.0092624	0.001356	0.0019214	0.021511	-0.017903	-0.060964	-0.010455	-0.011811	-0.0057519	-0.0011662	-0.014197	-0.0010373	0.0034061	0.003529	0.0051774	0.011098	-0.0032438	0.013719	-0.011482
	12.38_387.2711	0.036306	-0.0054454	-0.013892	0.002781	0.0071762	-0.0038396	0.010619	0.0040171	0.0097312	-0.0014403	-0.025618	-0.0047299	0.0034913	0.010223	0.0011522	0.0011852	-0.0014358	-0.00015605	-0.010653	-0.0085816	0.00047232	0.0034512	-0.00056491	0.0019312	-0.0043224	-2.524e-05	-0.0050534	-1.6014e-05	-0.0026854	-0.0022253	0.0028042	-0.0034232	-0.0039345	-0.0068473	-0.0070989	-0.0073044	0.0011915	-0.006782	-0.00094554	0.013866	0.004355	0.012185	-0.002832	-0.0094827	0.013402	-0.019695	-0.010028	0.024173
	14.60_387.2535	0.034051	-0.0047526	-0.014201	0.0027832	0.0091818	-0.0074669	0.0097971	0.001969	0.0081752	0.0015441	-0.025805	-0.0035497	0.0065421	0.0078374	0.0009736	0.0048891	-0.011516	-0.0024667	-0.01604	-0.017774	0.0055437	0.012792	-0.0086649	-0.016634	-0.022532	-0.011471	-0.0051283	-0.0050287	0.030882	0.024123	-0.0063704	-0.0013262	-0.00081136	0.015325	-0.009575	0.022278	0.0077105	-0.077089	-0.017077	0.0041493	-0.0059644	0.022848	0.047248	0.073097	0.054822	-0.066288	-0.011565	0.013233
	12.09_387.2343	-0.012997	-0.010437	-0.014329	-0.021196	0.037944	-0.023433	-0.027753	0.03517	-0.076178	-0.016377	-0.0007595	-0.048869	0.022535	0.039426	0.047522	-0.023127	-0.024673	0.015968	-0.011399	0.027182	-0.0092407	-0.030383	-0.020574	0.0004202	-0.00397	0.021583	-0.0032191	0.027211	0.004331	0.018299	-0.02353	0.012209	-0.0087066	0.0039032	-0.0040379	-0.006773	-0.0022936	-0.00127	-0.011467	0.007812	0.015214	-0.014359	0.013045	-0.014966	-0.0046314	0.00078584	-0.0084803	0.00075383
	0.46_386.0826	-0.0017465	0.049835	0.015792	0.021365	-0.0088459	0.0096395	-0.021941	0.0023449	-0.018788	0.045391	-0.038124	0.0080674	-0.0045353	0.0075165	-0.0024027	0.0054494	-0.0084327	-0.0013406	-0.005383	-0.0011017	-0.010801	0.0082574	-0.0011953	-0.020631	0.0028678	-0.038027	-0.0016638	-0.030229	-0.036727	0.14978	0.049353	0.055265	0.030834	0.012171	0.034304	-0.013933	-0.030297	-0.024153	-0.033302	-0.016316	0.027995	0.021401	-0.062778	0.0090099	-0.0074688	-0.0046211	0.033095	0.002846
	13.51_385.3124	0.034042	-0.005838	-0.012827	0.0020349	0.0057873	-0.0060419	0.0097058	0.0021154	0.0087069	-0.00077052	-0.023045	-0.0044229	0.0045759	0.010546	0.0011216	0.0057114	0.0011928	0.0010026	-0.0026385	-0.0049422	-0.0068308	0.0095008	0.0002217	0.0093653	-0.021841	-0.0085272	-0.0042638	0.0013127	-0.0048497	0.0064362	0.0052101	0.0063467	-0.0088162	-0.015556	0.0075059	0.0026945	-0.0098403	-0.022132	-0.0095232	0.0028843	0.013442	-0.014452	0.003383	-0.01367	0.0059343	-0.0018576	-0.038057	0.02353
	13.59_385.2372	0.0287	-0.0068318	0.0074343	-0.011092	-0.042148	0.014574	-0.03587	-0.026667	0.013404	-0.018876	0.010424	0.0063835	0.010927	0.011841	0.017172	-0.0025443	0.011455	0.0057816	0.028557	-0.0019445	-0.0071727	0.025591	-0.0039152	0.0047604	0.0044701	-0.0043509	-0.0025885	-0.00085976	-0.0022064	0.0053153	-0.0038933	-0.010016	0.0057689	0.0096144	0.0029121	0.0010413	-0.00038926	5.5003e-06	-0.0014462	-0.0042921	0.00010203	0.0032293	-0.0022868	-0.0025493	0.0030933	-0.0047508	-0.0012938	0.018603
	6.48_385.1454	0.026989	0.0007624	-0.001116	-0.0048067	-0.035223	0.020662	-0.013082	-0.030414	0.015466	-0.013161	0.022265	0.0056562	-0.017059	-0.010718	-0.0041605	-0.0030663	-0.0028969	0.007247	-0.0011525	-0.013636	-0.029034	-0.0058666	-0.0097788	0.0032356	0.0021631	9.1864e-05	-0.0059063	-0.010684	-0.0011509	0.0046019	-0.0047547	0.0045025	-0.00050588	-0.0055303	0.0010778	-0.00067605	-0.0018899	-0.0036221	-0.0016757	-0.004242	0.0029836	0.0016706	-0.00036033	-0.0014409	0.0013014	-0.0054177	0.001547	-0.00081784
	0.43_385.0909	-0.018634	0.098666	-0.11333	-0.019339	-0.14436	0.013992	0.17956	0.095011	0.0064167	0.01878	-0.056036	0.0038092	0.093435	-0.14791	0.13975	-0.15272	0.0087762	0.24625	0.069142	-0.04474	0.023852	0.02341	-0.013197	-0.034017	0.038794	0.0088231	0.0084269	-0.016177	-0.019043	0.031495	0.01295	0.024942	-0.033214	-0.010139	-0.016323	-0.041476	-0.0503	-0.056601	0.040984	0.0019299	-0.019624	-0.017222	-0.024888	-0.03492	-0.16117	0.20667	-0.0023653	0.010623
	7.84_100.9567	0.031401	-0.0056234	0.018064	-0.0017427	-0.0097119	0.0055917	-0.032911	0.0039091	-0.015424	-0.0066211	0.010097	0.0023826	0.020641	0.017676	0.022442	-0.0041212	0.010545	0.0061352	0.0502	0.021199	0.014294	-0.079982	-0.0092307	0.0091266	-0.02867	0.010008	-0.010909	0.0078931	0.0037539	0.014265	-0.0096399	0.001676	0.0088745	0.0055352	-0.0034646	-0.00029411	0.00093606	-0.0040598	-0.0059268	-0.0050353	-0.0027955	0.0068435	-0.0064323	-0.010846	0.0013059	-0.0025255	-0.0041254	-0.011374
	12.38_391.1614	-0.0097719	-0.00033157	0.011505	0.027075	-0.012182	0.017015	0.038202	0.068899	0.0032531	0.015103	-0.0026038	6.6424e-05	0.0058536	-0.0054355	-0.020705	0.0066373	-0.018011	-0.0038792	0.0041625	-0.0064247	-0.045239	-0.013668	0.046385	-0.022504	0.013135	0.0053273	0.024744	0.0079844	0.013505	-0.024622	-0.0022021	-0.02271	-0.025537	-0.019228	-0.014572	-0.0080775	2.9881e-05	-0.0042795	0.014588	-0.0025458	-0.0011783	0.00080783	0.012881	0.00057009	0.0065734	0.0017579	0.0078112	-0.0038032
	0.46_391.1198	-0.086446	0.068796	-0.029909	0.0599	-0.094806	0.057654	-0.021396	0.047098	0.086193	-0.029934	-0.066259	-0.0026375	0.034526	0.012046	-0.0044265	0.022914	0.075788	-0.018784	-0.046988	-0.059211	0.023612	0.031275	-0.13958	0.34097	-0.023239	-0.0091372	0.070193	0.042122	0.11116	0.0057876	0.069251	0.010789	-0.079738	0.034262	0.020068	-0.047932	-0.0021091	-0.025399	0.04001	0.0032775	-0.00072481	-0.0051587	-0.03356	0.017369	0.027764	-0.0061583	-0.023047	0.010518
	12.43_390.8753	0.028206	-0.0053588	0.020742	0.0018564	-0.013671	-0.00052605	0.024011	-0.0022089	-0.0068351	0.013953	0.019027	0.0055357	-0.01702	-0.011509	-0.014273	-0.001039	0.010816	-0.013426	0.009702	-0.0012042	-0.0023074	-0.0061759	-0.0089893	0.0010826	-0.0049997	0.0060593	-0.001559	0.00069148	0.0014838	0.0039622	-0.00053176	0.00031962	0.0004894	0.0042363	0.0013601	-0.0022624	-0.0035578	-0.0043608	-0.0018964	-0.0028852	0.0011107	0.00018074	0.00055644	0.0030017	-0.00031707	0.0004648	-0.0080601	0.00045775
	10.98_390.1340	-0.0059287	0.0084171	0.0029122	-0.015758	0.046858	0.042932	-0.023263	0.010266	-0.0020633	0.04596	-0.017706	0.0047314	-0.010676	-0.009119	-0.017007	-0.002469	-0.048066	0.0047151	-0.012555	-0.0087419	-0.02169	0.0037035	-0.019615	-0.023324	0.0016058	0.0022953	0.0027663	-0.018089	0.015558	0.0054107	0.027623	0.0032405	-0.0097277	-0.002471	-0.013358	0.011198	-0.018046	-0.015282	0.0041677	0.0002864	0.0093483	0.0083289	-0.020365	0.0029356	0.0032075	0.0060905	0.0054999	0.0017442
	13.86_389.2866	0.034152	-0.0052942	-0.0122	0.0035062	0.0073017	-0.0045973	0.012218	0.0019558	0.0093556	-0.0014913	-0.024865	-0.0040971	0.0036732	0.0083936	0.00060645	0.0031095	-0.0029979	-0.0017088	-0.012603	-0.010135	-0.0019238	0.0029985	0.0013989	0.0032576	-0.011338	-0.0095628	-0.0028006	0.0067544	-0.0090773	-0.0029764	-0.0010172	0.0087144	-0.0072186	-0.008462	0.01291	0.0045382	-0.0011632	0.00090818	-0.0064543	0.00052573	-0.017343	-0.0082064	-0.0082319	-0.0077431	0.028706	-0.019705	0.010058	-0.0044687
	5.34_389.1802	0.01772	0.033603	0.019344	0.0017197	-0.00028058	0.0021054	-0.0083318	-0.0019357	-0.00022982	-0.0049037	0.0076035	0.0015128	-0.0068456	-0.0027601	0.00080513	0.0002455	0.013181	0.0056412	-0.0075158	0.0059781	-0.0099486	-6.5611e-05	0.0012749	-0.003651	-0.0020709	0.01878	0.0022242	0.009937	0.00067681	-0.0043742	0.010106	-0.0033916	-0.00053273	-0.0034167	0.0025692	0.0047549	0.0011656	-0.0017156	0.00035806	-0.0013309	0.0024562	-0.0017221	-0.00081353	0.0011731	0.0014871	0.002004	0.0080685	0.00033717
	13.85_388.2855	-0.017986	-0.022949	-0.006982	-0.039003	-0.023269	-0.029332	0.0088005	-0.003178	-0.027752	-0.015033	-0.013954	-0.029873	0.0065851	0.030144	0.027545	-0.01213	0.0037036	0.011497	-0.0080259	0.012905	-0.026644	-0.010035	-0.037439	-0.030039	0.0082996	-0.030354	0.014479	-0.002382	0.023852	-0.0010355	-0.020137	0.0013174	-0.045717	0.0037982	0.034215	-0.020118	-0.03042	-0.024297	-0.021445	-0.0010265	0.0085421	-0.019801	0.052049	-0.023919	-0.0085599	0.0058087	-5.3088e-05	0.0021179
	3.52_388.2527	0.019219	0.010182	0.0021527	-0.002943	0.013722	-0.0075439	0.010382	0.0010613	0.015006	-5.2522e-05	-0.018996	-0.0027589	0.002493	0.003646	-0.0032706	0.0035071	0.051772	-0.0079028	0.0090819	-0.018232	-0.025136	0.0042192	0.013207	0.0045221	-0.0095515	-0.001937	0.013246	0.0097861	0.0083802	0.0073808	0.0063725	-0.011359	0.0088197	-0.013042	0.0042522	0.0039275	-0.0063305	-0.00065594	-0.0062323	0.0064194	0.010008	-0.00020278	0.010563	0.0054553	0.024464	0.0088065	0.0072613	0.011989
	13.58_388.2443	0.039199	-0.0043881	-0.016378	0.0028982	0.0080264	-0.0013796	0.01171	0.0029677	0.0084119	-0.00064895	-0.025312	-0.0059041	0.0041031	0.01165	0.0017996	-0.0012347	-0.0002512	0.0037454	-0.025233	-0.0023439	0.01337	0.013366	-0.029746	-0.0032921	-0.013313	-0.0144	0.0384	0.0043355	-0.0013327	0.011157	-0.0026343	0.0037551	-0.015443	0.0036115	-0.0053652	0.042708	0.0056488	-0.0010087	0.0035287	-0.034351	-0.0049661	-0.013958	0.022106	0.010789	-0.021774	0.046067	-0.01642	-0.0086427
	0.47_103.9618	0.030304	-0.019921	0.040108	-0.0072643	-0.025956	-0.016009	0.0093019	0.0053645	-0.0099124	0.01491	0.0011619	0.0079204	0.018443	0.017701	0.0081417	0.0015921	0.035586	-0.11393	-0.00014453	0.010993	0.011992	0.028669	-0.016902	0.0082473	-0.00011771	0.018341	-0.0042292	0.0092394	-0.00078696	-0.0012106	0.0072491	0.0042144	-0.0028679	0.0037422	0.0049672	0.00010557	0.0010931	-0.006014	0.00442	0.00020582	0.0025813	-0.0036557	-0.0038702	0.0077687	-0.0053315	0.0014953	-0.0038957	0.0068407
	13.73_394.1449	0.028247	-0.004856	0.019951	0.002023	-0.01308	0.00020788	0.022401	-0.0022566	-0.0070183	0.013139	0.019276	0.0053502	-0.016807	-0.011422	-0.013633	-0.001258	0.010198	-0.0027861	0.014964	-0.00088437	-0.0024044	-0.0050918	-0.0080505	0.0010371	-0.0046716	0.004241	-0.0016718	-1.8102e-05	0.0012908	0.0041834	-0.0012464	-7.6142e-05	0.0010367	0.0040508	0.00097931	-0.0025627	-0.0038249	-0.0038701	-0.0022679	-0.0030322	0.00096063	0.00053441	0.0007314	0.0023002	0.00071861	0.00011469	-0.0048663	-0.0022014
	10.98_394.1089	-0.0046865	0.0070336	-0.007364	-0.03366	0.046436	0.024953	-0.012197	0.013145	-0.050608	0.014418	-0.026834	0.039269	-0.042023	-0.014826	0.005726	0.0064468	-0.037543	0.0094898	-0.031308	-0.0058693	-0.019855	-0.0046175	-0.020228	-0.031648	0.0066245	0.014634	-0.011952	-0.0099701	0.011479	-0.024997	0.0054008	0.005033	-0.003096	0.00010075	-0.0064824	0.011071	-0.014354	-0.0069883	-0.011061	0.0086772	0.029762	-0.0038936	-0.014298	-0.00046742	-0.0050031	0.01056	0.010298	0.0046255
	1.71_394.0206	0.016585	0.036797	0.020533	0.0014222	5.0734e-05	0.0012235	-0.0087163	-0.0018836	0.00072874	-0.0053149	0.0064301	0.0014942	-0.0065666	-0.0023663	0.0011246	0.00072122	0.024377	0.0061175	-0.013057	0.010006	-0.0075601	-0.0021909	0.0019986	-0.0059125	0.0029021	0.0059693	0.0021463	0.0055621	8.6772e-05	-0.0075298	0.0054918	-0.0016379	-0.0008951	-0.0032089	0.0037677	0.0040785	0.0013552	-0.00069874	-0.00087894	-0.00079626	0.0030922	-0.0024341	-0.0005807	0.0015381	0.001771	0.0027099	0.0068997	0.0021725
	14.61_393.3196	0.034989	-0.0052749	-0.011999	0.0023001	0.0059993	-0.0062844	0.012776	0.0038106	0.009946	-0.0019669	-0.024245	-0.004418	0.0024889	0.0092769	0.00023858	0.0027954	-0.001778	-0.0032766	-0.0105	-0.0033978	0.00089833	0.002858	0.0037508	-0.0048526	-0.0015096	-0.008359	0.0050514	0.0014912	0.004689	-0.0028235	0.0016837	0.0037873	0.0026031	0.0036929	0.0029102	0.0031007	0.010281	0.0013128	0.00022138	-0.0031567	-6.1184e-05	0.00011062	-0.0046115	0.0096854	-0.017064	0.017148	-0.054404	0.0023953
	3.52_393.2088	0.026955	0.011309	-0.0059561	-0.0042874	0.018312	-0.0010567	0.0013143	0.00035078	0.015025	-0.0034184	-0.01872	-0.0024844	0.00045593	0.0049732	0.00025119	0.0022315	0.048397	0.0071818	0.014168	-0.021374	-0.015053	3.9855e-05	0.017855	-0.0046603	-0.026073	0.013259	-0.00193	0.012293	0.0010509	0.01121	0.002427	-0.023277	-0.0041415	-0.014205	0.00566	-0.00028526	-0.0022912	0.019975	-0.0069153	-0.0038845	0.0013123	-0.0099724	0.0084245	-0.00025627	-0.0034154	0.014492	0.048631	-0.013593
	0.43_393.0157	0.015532	0.040683	0.014413	-0.011248	-0.00025774	-0.016124	-6.0169e-05	-0.001999	-0.035781	-0.028743	-0.0062223	0.027999	-0.029094	-0.0047165	0.01991	0.0086319	0.0066226	0.0037424	-0.014645	0.0025267	-0.0096445	-0.01208	-0.0068857	-0.0094562	0.0073917	-0.037317	0.018893	0.0048144	-0.014347	-0.032426	0.022882	0.0074625	-0.0016655	-0.0013193	0.0059387	-0.0037929	-0.024268	-0.020867	-0.021916	-0.0058813	-0.0049038	-0.0011763	-0.0021702	-0.01411	-0.0061143	0.0092765	-0.023057	0.0058521
	1.72_393.0144	0.016527	0.036961	0.020594	0.0014074	6.7597e-05	0.0011798	-0.0087375	-0.001881	0.00077631	-0.0053365	0.0063736	0.0014938	-0.0065536	-0.0023479	0.0011399	0.00074487	0.024996	0.0061544	-0.013355	0.010214	-0.0074814	-0.0022648	0.0020559	-0.0060066	0.003072	0.0056138	0.0021453	0.0054617	6.1198e-05	-0.0076532	0.005362	-0.0015862	-0.00089747	-0.0032209	0.0038167	0.0040731	0.0013796	-0.00065599	-0.00091796	-0.00078852	0.003123	-0.0024669	-0.00059351	0.0015565	0.0017798	0.0027295	0.000983	-0.00091982
	12.63_392.2528	-0.016444	-0.011674	0.0068626	0.033413	-0.020666	-0.0023073	0.022794	-0.073214	0.029774	0.011878	-0.01623	-0.0064767	-0.0027862	-0.015495	-0.01162	0.0013594	-0.013845	0.00062596	-0.026302	0.0037333	-0.046829	0.0047661	-0.0076368	0.020957	0.019103	0.0078089	-0.010792	-0.0090714	-0.0010953	-0.007906	0.0086458	-0.0067705	0.012456	0.0014148	0.010412	0.0259	-0.017836	-0.0037652	-0.0067687	-0.006218	-0.011961	-0.0014465	0.0084801	-0.0046348	-0.0032946	-0.0026972	-0.00234	-0.00050987
	0.49_392.1206	0.0031226	0.075063	0.023672	-0.020509	0.02404	-0.0044326	-0.010284	0.069858	0.079216	0.024471	0.020069	0.037883	-0.027019	-0.009955	0.077499	-0.0021809	0.040069	-0.00053977	-0.038572	0.013391	0.014814	0.0083989	-0.028366	0.12362	-0.014115	0.010661	-0.0047061	0.044583	-0.0093768	-0.027587	-0.0086104	0.03184	0.040382	0.030862	0.0505	-0.058429	0.031081	-0.12501	0.13631	-0.026113	0.019133	-0.083014	-0.025502	0.01023	0.030291	-0.0088207	-0.016246	0.0015569
	14.20_392.0912	0.032333	-0.0053561	-0.011729	0.0030537	0.0061334	-0.0050406	0.0097813	0.0043926	0.0087825	-0.0030969	-0.021183	-0.0046133	0.0038248	0.0089837	0.0016963	0.0026734	5.8493e-05	0.0083845	-0.0063412	-0.00014704	-0.0081473	0.0077452	0.0015758	0.005983	0.0029609	0.00010745	-0.010012	-0.0065875	-0.0070729	-0.0095583	0.014222	-0.019076	-0.0035455	0.0037405	-0.02268	-0.020164	0.0069384	-0.00090295	0.0097282	0.0010901	0.014977	-0.019642	-0.021111	0.0069803	-0.021983	0.041144	-0.024175	0.016167
	0.44_392.0382	0.03765	0.011951	-0.00018739	0.0039695	0.001733	0.032564	0.021252	-0.018813	-0.023638	0.010972	0.04955	0.03487	0.058688	0.0048827	-0.015349	0.016524	-0.0069133	0.0065038	0.0018485	-0.0036907	0.01379	0.0025758	0.0078688	0.0027403	-0.02102	-0.069344	-0.059434	0.14116	0.053547	0.062527	-0.049821	-0.030046	-0.0047577	-0.16634	-0.001224	0.18749	-0.072482	-0.063122	0.074138	0.095057	0.0038618	-0.010127	-0.0093129	-0.018452	0.024475	0.020452	0.031501	-0.014026
	0.50_111.9778	0.030159	-0.0175	0.036638	-0.0060203	-0.023546	-0.01304	0.0076738	0.0044344	-0.0098088	0.013204	0.0031986	0.0072729	0.015379	0.015049	0.0071936	0.00089018	0.031532	-0.08319	0.014468	0.018365	0.014719	-0.041201	-0.018781	0.0085826	-0.019435	0.021603	-0.008379	0.011893	0.003	0.0085161	0.00014358	0.00492	0.0020371	0.0062711	0.0019642	0.00024393	0.0015465	-0.0069734	-0.00086119	-0.0032898	-0.00012195	0.0016768	-0.005921	0.00034453	-0.0052538	0.00037436	-0.014017	0.0066075
	0.40_110.0711	-0.011301	0.024142	-0.0051334	0.057571	-0.041295	0.0081557	-0.0085333	-0.012112	0.010365	-0.020289	-0.0074143	-0.0086204	0.013201	0.00042766	0.0089335	0.0033694	-0.0049633	-0.0019885	-0.0090597	-0.017235	-0.026614	0.010446	0.02144	-0.013925	-0.014715	0.040156	0.01452	0.022619	-0.013686	0.053452	0.034895	-0.01405	0.016676	-0.019476	0.032234	-0.024473	-0.0030718	-0.006654	-0.011069	-0.0098445	-0.0191	-0.0010356	0.035521	-0.011816	-0.0047428	-0.0027189	0.019921	-0.0031537
	0.43_109.0282	0.013662	0.04334	0.0028587	-0.023866	-0.04466	-0.012146	-0.013035	-0.035638	0.023954	-0.0057084	0.018895	-0.047761	-0.0093229	0.013671	-0.0043313	-0.017831	-0.024197	0.001025	-0.011097	-0.0082606	0.03755	0.0034551	0.027461	-0.020651	-0.016234	-0.0030002	0.015226	0.014681	-0.02642	-0.0087899	0.011666	0.01831	-0.070744	-0.012042	0.027577	-0.015525	0.0085378	-0.0028229	0.0033226	-0.0077352	-0.0017654	0.012649	0.020788	0.0064109	0.0024696	0.0031443	0.007387	0.00040296
	0.46_108.0110	-0.011015	0.035438	-0.023404	0.016913	-0.040418	0.0017952	-0.012213	0.040835	0.044579	0.033271	0.029388	-0.037931	-0.0097631	0.0093368	0.046442	-0.024672	0.013388	-0.0063007	-0.018677	-0.022995	0.045104	0.015247	-0.067128	0.011546	-0.030722	0.01767	0.014376	0.030515	0.0013947	0.018575	0.02675	-0.045914	-0.012515	-0.02243	-0.024207	-0.039714	-0.004777	0.057957	-0.10589	0.02439	-0.042928	-0.034607	0.01255	-0.026018	-0.0092282	0.0031641	-0.0097552	-0.00035908
	11.19_107.0836	0.017376	0.034663	0.019742	0.001651	-0.00017746	0.0019364	-0.0085973	-0.0019238	-3.8752e-05	-0.0050857	0.0075203	0.0015563	-0.0068662	-0.0027765	0.00082286	0.00034414	0.021021	0.0069035	-0.010611	0.0074807	-0.012978	0.0022956	0.0032966	-0.0025086	-0.0078502	0.04089	0.002458	0.019329	0.00088555	-0.0020861	0.017916	-0.0061485	0.00076947	-0.0053364	0.0018907	0.0070969	0.0025259	-0.0021916	0.0020806	-0.0028785	0.0025179	-0.0016429	-0.0029114	0.0012764	0.0010779	0.00078524	0.0064307	-0.0031181
	11.47_106.0837	0.0015907	-0.0010539	-0.034228	-0.024898	-0.00062837	-0.019483	-0.033553	-0.0075074	-0.029311	-0.023218	0.027103	0.012565	0.062446	0.046097	-0.044982	0.011734	-0.023714	0.015738	-0.031841	0.0084411	-0.026023	-0.0021287	0.0056659	0.017037	-0.010123	-0.010226	-0.022094	0.010018	0.0074014	-0.018388	0.07045	-0.010305	0.0076864	-0.0038207	0.022524	-0.017551	-0.0026469	-0.038547	-0.068282	-0.031899	0.0014446	0.01875	-0.023654	-0.028854	-0.018962	-0.0092489	0.010425	0.0016
	10.24_104.9831	0.031007	-0.0039928	0.016108	-0.00050641	-0.0086585	0.006998	-0.02795	0.0028344	-0.014822	-0.0054458	0.012969	0.0023462	0.014333	0.012563	0.017642	-0.0041915	0.0079144	0.0058481	0.038993	0.0082037	0.0063729	0.0024357	-0.0035124	0.0065144	-0.004445	0.00033288	-0.0047761	0.0011895	-0.0007285	0.0032444	-0.003309	-0.00078729	0.0039578	0.0021839	-0.00095931	-0.0014674	-0.0012973	-0.0018382	-0.0012264	-0.0015055	0.00017247	0.0013221	-0.002257	-0.0031887	0.0036876	-0.0016961	-0.00067598	-0.013389
	0.42_104.1054	-0.0033084	0.051751	-0.081105	0.0086152	0.047922	-0.0023294	0.085105	-0.016994	0.045453	-0.00049872	-0.050914	-0.020588	-0.032146	-0.034071	-0.057513	0.012171	0.046404	0.175	0.11567	0.037643	0.010081	0.054643	0.0071314	-0.032519	0.055927	0.0092567	0.00089975	-0.0001975	0.016386	0.0099165	0.0022035	0.012411	-0.00064973	-0.006948	0.017115	-0.0045646	-0.022923	0.010221	0.011739	0.022213	0.0042416	-0.015814	-0.011324	0.0051003	0.027884	-0.060532	0.031414	-0.076563
	0.41_104.0084	0.030207	-0.021999	0.043227	-0.0082448	-0.028248	-0.019204	0.014235	0.0057741	-0.0093704	0.017622	-0.00020961	0.0088025	0.019051	0.018282	0.0069927	0.0023333	0.040908	-0.10343	0.003378	-0.0015143	0.0050204	0.16042	-0.0088619	0.0062917	0.036687	0.0018084	0.0030174	-0.00016287	-0.0084375	-0.016988	0.015971	0.00067412	-0.0087891	-0.0015397	0.0084293	-0.0023913	-0.0019705	-0.0015701	0.011326	0.0051505	0.0066471	-0.011119	0.0015217	0.017908	0.00059287	0.0016132	0.018552	-0.0064587
	0.47_397.0423	-0.0026588	-0.040553	-0.032863	0.09993	0.084226	0.065439	-0.021721	0.064146	0.030546	0.016977	0.010832	-0.00064233	-0.06686	0.036186	-0.021763	-0.017385	0.041512	-0.038817	0.076008	-0.0072765	-0.032765	-0.0035577	-0.017362	-0.018433	0.11638	-0.010937	0.0082875	0.079632	0.028567	0.027222	0.067191	0.03295	-0.022479	0.0066696	-0.017044	0.018386	-0.035001	0.1048	-0.063696	-0.027962	0.1391	0.011958	0.061864	0.040315	-0.058476	0.08271	0.017771	-0.0044473
	13.52_396.3304	0.031345	-0.0059838	-0.008831	0.0026634	0.004158	-0.007603	0.014358	0.0047107	0.0087771	-0.00036617	-0.022672	-0.0039839	0.0048949	0.0091073	-0.00014016	0.0029775	-0.00039863	-0.010278	-0.015941	-0.0072116	0.006181	-0.0059297	-0.0009607	0.0018087	0.0036976	-0.0076852	-0.0067964	0.00723	-0.00024894	0.0030132	0.002352	0.0083998	-0.011426	-0.0059692	-0.00064261	-0.0087603	-0.0075582	-0.0065675	-0.0056703	0.0077747	0.013057	0.015311	-0.00032351	-0.0066088	0.007021	-0.0092792	-0.026266	0.010825
	14.20_396.0861	0.035213	-0.0055074	-0.012682	0.0026352	0.0070961	-0.0045097	0.010863	0.0026865	0.0091392	-0.0022534	-0.02412	-0.0046564	0.0035902	0.011532	0.0016845	-5.474e-05	0.00040711	0.0041846	-0.0048483	-0.0064385	-0.004665	0.0053519	-0.0047319	0.0023103	-0.0064725	-0.00058974	-0.015869	0.0023264	0.012055	-0.021494	0.01218	0.010191	-0.0052315	0.0058615	-0.0069763	-0.014565	0.0025191	0.0061157	-0.004275	-0.010002	-0.011075	0.0071816	0.0057101	0.0042274	-0.019103	-0.026336	-0.027374	0.0012747
	2.61_396.0509	0.016574	0.036738	0.020508	0.0013981	5.1343e-05	0.0011177	-0.0085729	-0.0018793	0.00083649	-0.0052623	0.0061494	0.0014454	-0.00646	-0.0022283	0.0012059	0.00077092	0.020093	0.0050175	-0.011712	0.0097675	-0.0038282	-0.0051816	0.00022486	-0.0077409	0.010151	-0.019841	0.0018912	-0.0050713	-0.00030203	-0.010767	-0.0036533	0.0016289	-0.0022939	-0.0012476	0.004809	0.001555	6.9636e-05	8.6125e-05	-0.0029637	0.00089842	0.003228	-0.0027326	0.0015643	0.0015489	0.0022631	0.0041325	-0.0032005	0.00052113
	0.46_396.0380	-0.026416	0.040252	-0.037624	0.0076738	-0.065605	0.016167	0.0086572	0.036424	-0.016243	-0.044248	-0.02684	-0.03922	-0.021161	0.026235	0.0025181	-0.092514	0.0067095	-0.0046387	-0.03905	-0.030163	-0.002405	-0.00022016	-0.0052753	-0.0078888	0.0045392	-0.0045106	0.033188	0.02335	-0.0020786	-0.001953	0.046779	0.050584	0.083952	0.013241	-0.060523	0.061823	0.12621	0.078962	0.0655	0.039979	0.002337	-0.022663	0.009841	0.020218	0.017534	-0.031585	-0.023615	0.0053161
	12.38_395.1396	0.0077715	0.024777	0.0065558	0.023363	-0.011421	0.017701	-0.019928	0.0020023	-0.02682	0.047598	-0.025203	0.0081518	-0.0081721	0.0029383	-0.0050345	0.0014584	-0.046033	-3.1476e-06	0.016957	-0.015131	-0.02239	0.00093602	0.0057119	0.0009708	-0.0013741	0.0089364	0.008062	0.0036635	-0.0025508	-0.0027415	0.012694	0.00048829	-0.002168	-0.0018483	0.0039049	0.0024046	-0.0021044	-0.003613	-0.0037105	-0.006478	-0.0042797	0.0074226	0.0040095	0.00089522	-0.0048201	0.0021096	0.010867	-0.00033072
	2.87_395.1281	0.015516	0.039825	0.021661	0.0011466	0.00036336	0.00041335	-0.0091096	-0.0018353	0.0016108	-0.0057143	0.0053819	0.001487	-0.0063258	-0.0020239	0.0014089	0.0011598	0.035853	0.0068001	-0.018573	0.013859	-0.0060961	-0.0035636	0.0030577	-0.0076599	0.0060607	-0.00065521	0.0021269	0.0036853	-0.00038784	-0.0098228	0.0030739	-0.00067455	-0.0009408	-0.0034283	0.0046784	0.0039746	0.0018064	9.492e-05	-0.001605	-0.00065062	0.0036638	-0.003043	-0.00081539	0.0018803	0.0019348	0.0030748	0.0063641	0.00075666
	14.20_395.1269	0.028047	0.019777	0.0057076	-0.066048	-0.0078896	-0.019033	-0.026418	0.069421	-0.060691	-0.032105	-0.018772	-0.055525	0.018992	-0.043705	0.04196	0.015521	-0.03506	0.0088811	0.033298	-0.03645	0.0095801	-0.01038	-0.0037539	-0.029514	0.021254	0.011942	-0.0049784	0.010041	-0.0016144	0.00033831	0.033803	0.0023592	-0.016211	0.003026	0.0056941	0.0076234	-0.0080376	-0.019916	-0.0014669	0.015156	-0.0038266	-0.020367	-0.0046481	-0.01311	-0.014704	0.0070458	-0.0051716	-0.0027763
	14.46_395.1198	0.0052455	0.0087001	0.012852	0.024577	0.04196	-0.0068302	0.00030406	-0.029537	0.0074623	-0.038535	0.02715	-0.019893	0.0089618	-0.013094	0.010939	-0.006979	-0.024517	0.0045206	-0.017487	0.0089093	-0.016432	0.0068388	0.0012488	0.014514	0.0066928	0.015653	-0.00045145	0.013349	-0.0062419	0.015156	0.004327	-0.0055773	0.001856	-0.0079584	0.0038535	-0.0014861	-0.0044049	-0.0019728	-0.00196	0.0047644	6.5972e-05	-0.0083055	0.0027337	-0.0040403	0.00088668	0.0041109	0.003598	0.0017329
	8.90_111.9829	0.023528	-0.0064231	0.008682	-0.0039149	0.034347	0.012773	-0.012799	-0.036792	-0.0069205	0.0029886	0.02431	-0.0040717	-0.014009	-0.016417	-0.0022897	-0.0094494	-0.0052691	0.014845	-0.022569	0.015961	0.011055	0.0032556	-0.035623	0.0056718	0.0021529	0.0070597	-0.016641	-0.011733	0.0017925	-0.0030602	0.0092347	0.00127	0.011951	0.0009478	0.00096696	0.012984	-0.013195	-0.0071612	-0.0075258	0.004108	-2.9821e-05	-0.0051392	-0.0010177	-0.0037278	0.0015865	0.0040891	-0.0015733	0.00050442
	13.86_400.3020	0.029429	-0.0056774	-0.0068741	0.0038317	0.0048527	-0.0083425	0.016469	0.0036414	0.0083055	1.2992e-05	-0.02227	-0.0034085	0.0034476	0.0079787	-0.0033308	0.0027821	-0.0033005	-0.0048502	-0.016988	-0.011783	0.0054145	-0.0080619	0.0077018	0.0055048	-0.0077319	-0.015042	0.00076636	0.011073	-0.0045441	-0.0014148	6.6623e-05	-8.6428e-05	0.0055143	-0.013434	0.0031739	0.0027933	-0.0093588	-0.0043534	0.0022219	-0.017065	-0.012909	-0.0048252	-0.018373	-0.01271	-0.0024172	-0.01997	0.04373	-0.0041304
	14.61_399.3272	0.033583	-0.0061468	-0.013078	0.00072515	0.006881	-0.0055095	0.011386	0.0042116	0.0094565	-0.0036247	-0.023216	-0.004465	0.0022231	0.011425	0.003046	0.0025382	-0.00076245	0.0027472	-0.010605	-0.0020099	-0.0025587	0.002653	-0.0020042	0.0091032	-0.00034316	-0.011076	0.0030154	-0.00018455	0.0054162	-0.0056702	0.0003801	0.0034696	0.0022659	-0.011461	0.007551	-0.0020087	0.0093018	-0.016012	0.0056199	-0.014675	0.00063288	-0.00020084	0.0013548	0.018166	-0.011936	0.03579	0.013531	0.0088714
	13.58_399.2652	0.012468	-0.01182	-0.009488	0.0038531	-0.0077308	0.03332	-0.029678	-0.060797	-0.0010761	0.032111	-0.0026434	0.0055482	-0.020906	-0.014181	-0.008752	-0.0063607	0.0050026	0.0095002	-0.019424	-0.0078839	-0.037998	-0.0034928	-0.021631	0.0094655	0.0095069	0.0036343	-0.020827	-0.024266	0.0092475	-0.023286	0.0072889	-0.019436	0.029399	2.6961e-05	0.00058759	0.022593	-0.013364	-0.0041437	-0.0086942	-0.0056502	-0.0087625	0.00052343	0.0022757	-0.0040795	-0.0056564	-0.0019563	-0.0038868	0.025994
	13.86_399.2517	0.026463	-0.0075426	-0.014606	-0.060343	-0.04222	-0.00021253	-0.022213	0.01828	-0.027612	-0.031987	0.026796	-0.016128	-0.013786	0.022875	0.022743	-0.01521	0.0073508	0.014538	0.0068231	-0.0033025	-0.01176	-0.043525	-0.0020966	-0.022784	-0.02536	-0.0012031	0.027869	0.014018	0.0039546	-0.0029747	0.020918	0.021736	-0.023344	-0.0089671	0.0067736	-0.022253	-0.043179	-0.040964	-0.026753	-0.016361	0.0043806	0.0055184	-0.00056934	-0.026444	-0.0068764	-0.0039543	-0.0064227	0.009129
	7.99_399.1623	0.011079	0.0040586	0.004394	-0.0042428	0.010036	-0.045483	-0.036016	0.086708	-0.020963	-0.099863	0.010506	0.051331	0.010715	0.023976	-0.02425	0.024871	-0.03436	-0.00010991	0.04364	0.00027012	-0.0098772	0.0036802	0.00801	-0.012943	-0.0016774	0.010575	0.010734	0.0083336	-0.0011891	0.0075174	-0.00079939	0.0053411	-0.0081873	-0.0027316	-0.0072816	-0.0069834	-0.046907	-0.021363	-0.014244	-0.0014679	0.01021	-0.011752	0.00411	-0.0025787	0.0019445	0.0013451	0.0062572	0.0019729
	0.46_398.1097	-0.016413	-0.022995	-0.068362	0.037671	-0.082275	0.11868	0.017251	0.02171	0.024327	0.011413	0.033265	0.048036	0.092913	0.0065266	-0.037223	0.03126	0.036064	-0.0068841	0.001929	-0.086637	0.12077	0.039322	-0.28522	-0.10558	-0.11359	0.0046427	-0.002858	0.036606	0.040637	0.022436	-0.0048021	-0.055539	0.025408	-0.057392	0.061972	-0.029339	-0.020493	-0.01103	0.00015445	0.087947	0.010078	0.033307	0.010574	-0.022508	0.041722	0.015953	0.011998	-0.005121
	3.77_397.9946	-0.0027094	0.034705	0.020365	-0.039803	0.058021	0.023697	-0.011216	0.011849	0.031099	-0.0077299	0.0059389	-0.0012243	-0.0072297	-0.010949	-0.010725	-0.00019729	0.02485	-0.028146	0.043428	-0.051047	-0.032983	0.0023302	0.009648	0.025315	-0.01536	-0.018965	-0.0044439	0.011065	0.0039908	-0.0062267	-0.013084	0.015239	0.010623	0.0066467	0.027323	-0.017531	-0.0087869	0.013889	-0.0081538	0.0091198	-0.0049524	-0.0013406	0.0046139	0.0038988	-0.010595	0.0044429	-0.0057047	-0.00095021
	10.65_397.2636	0.013218	0.016782	0.018309	-0.00778	0.042453	0.0025005	-0.013446	-0.041226	0.0038271	0.00014971	0.0081956	-0.0053581	-0.0084346	-0.011289	0.00074447	-0.0059255	-0.037832	0.0079684	-0.017272	0.010036	-0.002994	0.011299	-0.045646	0.0015723	0.00031292	0.017968	-0.0017604	0.013335	-0.0022492	0.0052365	0.0037316	0.003177	-0.0066685	0.0054668	-0.0053044	0.0071085	0.00065885	-0.0014805	-0.00034906	0.0058809	-0.00029356	-0.0045767	0.0048965	-0.0023137	0.00056148	0.0078083	-7.6058e-06	0.003544
	0.46_397.1276	-0.022182	0.053129	0.010334	0.069348	-0.010133	-0.0023528	-0.009506	0.017891	-0.017235	0.010994	-0.03211	-0.0091325	0.019923	0.009647	0.01086	0.0069336	0.025211	-0.0098381	-0.0010234	-0.014766	0.016378	0.014024	-0.13387	-0.091472	-0.026097	-0.047334	-0.011367	-0.040241	0.013167	-0.019742	0.0099035	0.0095799	0.012594	-0.017194	0.018238	-0.014625	-0.0090237	0.00049341	-0.010116	0.029568	0.010362	0.011316	-0.001802	0.00018363	0.018072	0.012669	-0.020591	-9.1374e-05
	2.61_397.0570	0.01694	0.035735	0.020136	0.0015003	-5.4733e-05	0.0014305	-0.0084919	-0.0018972	0.00049861	-0.0051462	0.0066065	0.0014656	-0.0065803	-0.0023945	0.00108	0.00060434	0.017766	0.0051867	-0.010334	0.0085497	-0.0056821	-0.0036284	0.00051182	-0.0064838	0.0064435	-0.0082049	0.0019906	-0.00056589	1.7536e-07	-0.0088125	0.0004936	0.00011378	-0.0017694	-0.0018871	0.0041216	0.0025086	0.00038469	-0.00046825	-0.0019591	0.00023235	0.002985	-0.0024178	0.00086309	0.0014291	0.0020286	0.0034912	-0.011774	0.00065879
	0.53_112.0481	0.057415	0.078904	-0.034738	-0.049094	-0.067234	-0.010357	0.024423	-0.081229	-0.045555	-0.060321	-0.014054	0.003047	0.072157	-0.077334	-0.073393	-0.050771	0.023265	-0.015635	-0.02654	0.071075	0.03279	0.014417	0.021093	-0.010446	-0.0065241	-0.01016	0.0020711	-0.0031246	-0.013237	-0.0028927	0.0032533	-0.0070309	-0.034817	-0.0025334	0.0039898	0.0090347	0.014573	0.026243	0.047434	0.0025966	0.074406	0.01089	0.018833	-0.1833	-0.018842	0.065861	-0.0015849	-0.0070811
	13.87_405.2610	0.039904	-0.0039978	-0.014079	0.0047354	0.0087495	-0.0010708	0.013568	0.0024154	0.011026	-0.0013664	-0.026633	-0.0049184	0.0025941	0.010515	0.00056182	0.0019916	-0.0011022	0.0005061	-0.011068	-0.011442	0.0076241	0.0013642	1.838e-06	0.0025007	-0.011758	-0.0043048	-0.0036745	-0.0021608	-0.00033631	-0.0011377	-0.0067935	0.0013314	0.0013349	-0.0077994	0.0051284	0.0049407	0.0027689	0.0063706	-0.0064021	-0.0065532	-0.019051	-0.013537	0.0015111	0.0050702	-0.0013976	-0.021825	-0.068231	0.015258
	0.45_405.0315	-0.0041905	0.058935	-0.017347	0.03786	-0.070486	-0.023236	-0.08214	-0.033025	0.089768	0.097003	-0.040014	0.082696	-0.054507	0.00068912	0.0059421	0.012985	-0.033533	-0.0086448	-0.027609	-0.015343	0.00074319	-0.0040447	0.036673	-0.021934	-0.0010361	-0.022045	0.048588	0.0083388	-0.027934	0.0097154	0.028028	-0.0060251	-0.023905	-0.0076122	0.03138	-0.060646	-0.16952	0.25656	0.10698	0.027479	-0.081442	-0.1084	0.0073196	0.07215	0.0022388	-0.019299	-0.00061926	-0.0009334
	13.88_404.2416	0.028261	-0.0046368	0.019605	0.0020939	-0.012822	0.00051703	0.021729	-0.0022836	-0.0070862	0.012793	0.019377	0.0052735	-0.016723	-0.011393	-0.013363	-0.001354	0.0099734	0.0030456	0.017923	-0.00067194	-0.0024405	-0.004495	-0.0075718	0.0010098	-0.0045025	0.0032587	-0.0017425	-0.00039707	0.001188	0.0043208	-0.0016349	-0.00028409	0.0013374	0.003958	0.00077775	-0.0027373	-0.0039767	-0.0036033	-0.0024774	-0.0031241	0.00087747	0.00073362	0.00082825	0.0019275	0.0012891	-7.8832e-05	0.012101	-0.0096793
	0.44_404.0321	-0.0047227	0.077387	0.011332	-0.067404	0.0075967	-0.012716	0.0017631	0.080108	0.018343	0.011997	0.02854	-0.094358	0.004033	0.034705	-0.020865	-0.029836	-0.043943	-0.0047635	-0.013159	0.0032648	0.0054956	0.0079171	-0.0097442	-0.010691	0.01767	0.042372	-0.25757	0.10096	-0.40618	-0.074687	-0.16041	-0.0057587	0.11182	0.03789	-0.03468	0.025121	-0.081339	0.091138	-0.13186	0.0082348	-0.027785	0.062535	0.048384	0.014603	-0.017653	-0.012052	-0.041876	0.0051828
	12.63_403.2483	0.033133	-0.0059881	-0.0042813	-0.0034488	-0.0046371	0.027705	-0.033033	0.056765	-0.004086	0.063429	0.02565	-0.041578	-0.032534	0.064202	0.061204	0.018919	0.005425	0.013138	0.022516	0.021642	-0.011134	0.0066802	0.022986	-0.021348	-0.027955	0.010431	0.029886	0.0049252	0.029104	-0.0052439	-0.011562	-0.0031443	0.011116	-0.013922	-0.0042856	0.00053677	0.0079778	-0.0057408	0.019812	-0.017352	-0.0113	0.0024263	0.028034	-0.0036916	-0.0025084	-0.0082776	-0.02077	-0.011517
	12.38_403.2449	0.013927	-0.0065714	-0.004688	0.047685	-0.010735	0.015759	-0.0046027	0.0097698	-0.026532	0.0026017	0.017395	-0.0060406	0.0013945	-0.0068161	0.0023754	-0.004407	0.0037003	0.006148	0.0041884	-0.0061481	-0.021604	-0.010614	0.037373	0.013338	0.0088866	-0.0043788	0.0079199	0.0050527	-0.0048988	-0.0071734	-0.0088741	-0.017149	0.0040307	-0.017089	0.0064618	-0.018111	0.0024107	0.00068727	-0.0055637	-0.0038572	-0.0035735	-0.00047583	0.0093681	-0.0025419	-0.0029134	-0.00047197	-0.0095191	-0.0045293
	9.33_403.1379	0.034308	-0.0069258	-0.017711	-0.00043086	0.0065216	-0.0019034	0.0038043	0.0052254	0.0081961	-0.0050514	-0.025267	-0.0020326	0.0063136	0.014789	0.0015643	0.0009315	-0.0016441	0.0076101	-0.012592	-0.023538	-0.015013	0.0080944	0.0050635	-0.0033344	-0.024658	-0.00071451	-0.01391	0.020145	0.0051248	-0.0032795	-0.026515	-0.0025435	0.013435	-0.0046779	-0.013113	-0.017821	0.0090564	-0.014216	0.03654	0.0037439	0.05438	0.025847	-0.024521	-0.02597	-0.0020143	0.0098761	-0.016413	-0.004716
	13.52_401.2869	0.039785	-0.0047191	-0.01512	0.0030357	0.0078419	-0.0021154	0.011142	0.0027886	0.010178	-0.0026719	-0.026693	-0.0047698	0.0030831	0.011677	0.00097065	0.0022059	-0.00026474	0.00098871	-0.0097274	-0.0091023	0.0020929	0.0054574	-0.00073536	0.0018332	-0.0089201	-0.0019528	-0.0041599	-0.003119	0.0029554	0.0034106	0.0072827	0.0017795	-0.00076266	-0.0063283	0.0037749	0.0032023	-0.0053861	0.00069423	-0.0008151	-0.0030233	-0.0017585	-0.0060206	0.0017234	0.0032767	0.0031871	-0.014044	0.062882	0.0053381
	0.48_112.9570	0.025626	-0.027795	0.030123	-0.048917	-0.020844	-0.013966	0.015569	0.05422	-0.041195	-0.018253	-0.0088799	0.044417	-6.0713e-05	0.019558	0.026521	0.012347	0.042942	-0.098831	0.0078144	0.0033798	0.017895	0.026651	-0.0429	0.062359	-0.0057189	0.0018245	0.013133	0.03579	-0.014603	-0.016917	0.031535	0.023328	0.00027714	0.012555	0.014347	-0.018382	-0.034109	-0.029092	-0.023638	-0.0023533	-0.0070991	-0.0068567	-0.0070939	-0.014878	-0.013717	0.0034877	-0.0043777	-0.00023132
	0.70_112.9566	0.025969	-0.00047975	-0.0056218	-0.009877	-0.051897	0.024574	-0.016521	-0.045333	0.029815	-0.019788	0.021128	0.0074994	-0.019336	-0.011594	-0.0049308	-0.0022059	-0.00071036	0.010229	-0.0095991	-0.018122	-0.1209	-0.018671	-0.047463	0.02721	0.017858	0.018489	-0.05699	-0.080252	-0.028814	-0.022308	-0.006756	0.17112	-0.077429	-0.1756	-0.0010597	-0.03126	0.0046771	-0.018026	0.013885	0.0035497	0.031436	-0.0073628	0.002656	-0.0075753	0.016051	-0.03012	0.057226	-0.01243
	0.42_408.7853	0.031158	-0.0045786	0.016826	-0.00095892	-0.0090805	0.0064787	-0.029692	0.0032874	-0.015161	-0.0058127	0.012139	0.0024068	0.016514	0.014295	0.019287	-0.0041481	0.0091929	0.0056011	0.039892	0.0059664	0.0054595	0.031956	-0.0017132	0.0064656	0.0036595	-0.0030639	-0.0033465	-0.00060356	-0.0025103	-0.00038865	-0.0012935	-0.0015008	0.0026764	0.00094084	-0.00020343	-0.0018646	-0.0017299	-0.00085763	0.00048942	-0.00026303	0.0010679	-0.00038782	-0.0013126	-0.0010908	0.0049019	-0.0016901	0.021255	0.011582
	12.38_408.0902	0.0025652	-0.020779	-0.0085557	0.017915	0.035041	0.037383	-0.008457	0.01647	-0.0090907	0.0052398	0.02166	-0.0082297	-0.00098317	-0.016402	-0.007685	-0.0076318	0.0047234	0.014567	-0.029426	0.0044197	-0.025328	-0.0081841	0.0081134	-0.0082092	0.014422	-0.00082144	0.011089	0.014424	-0.0034347	-0.0068979	-0.019613	-0.016765	-0.010839	-0.013838	-0.010379	-0.019349	0.0061091	0.0029249	-0.0011008	0.00568	0.010513	0.0021551	-0.0093983	-0.00058249	0.00032574	0.0042726	-0.0090184	0.00047391
	2.86_408.0174	0.016197	0.037845	0.020922	0.0013104	0.00016266	0.00087538	-0.0087768	-0.001864	0.0011036	-0.0054282	0.0058996	0.0014645	-0.0064213	-0.0021672	0.0012714	0.00090544	0.026087	0.0057483	-0.014277	0.011248	-0.0049586	-0.0043469	0.0013885	-0.0075548	0.0080679	-0.010774	0.0019973	-0.0010314	-0.00029923	-0.010152	-0.00046576	0.00052579	-0.0016907	-0.0021946	0.0046728	0.0026357	0.00080009	2.1774e-05	-0.0022994	0.00019979	0.0033718	-0.0028177	0.00053044	0.0016662	0.0021036	0.0036327	0.0015383	0.00062616
	9.37_406.2024	0.037828	-0.0045639	-0.013391	0.0042011	0.007993	-0.0020664	0.012402	0.0031396	0.010445	-0.0012779	-0.025248	-0.0052126	0.0028606	0.010287	8.6547e-05	0.0020307	-0.00015209	0.00051457	-0.011143	-0.011458	0.0027612	0.006858	0.00072741	0.0055401	-0.0090501	0.0001108	0.0012443	-0.0065969	0.0046686	0.0025126	-0.0078203	-0.0058611	-0.0053088	-0.0063083	0.0029157	0.0010843	-0.00062534	0.0018796	0.0030501	0.0069591	-0.0047601	0.007954	0.0050462	0.0025163	0.0012397	-0.0072586	-0.092135	-0.0067401
	0.54_406.1454	0.01131	0.069285	-0.0018005	-0.057524	0.0055469	-0.018525	0.027142	0.033604	-0.050026	-0.011295	0.031988	-0.01354	0.019506	0.028591	0.0011524	0.00030928	0.0096055	0.0074146	-0.041839	0.0039915	0.0066704	-0.0052085	-0.0038156	0.038012	-0.0046402	0.024279	-0.033168	0.044632	-0.0073885	-0.00044709	-0.012258	-0.00023237	0.0020319	-0.027232	-0.022768	0.0080149	-0.023844	-0.01028	-0.0056918	0.0056048	0.021222	-0.012254	0.014458	-0.0021303	0.007794	-0.0015843	-0.0095964	-0.0071541
	12.60_112.9590	-0.002538	0.009435	0.0146	0.032286	0.056492	-0.013815	0.0029457	-0.037882	0.013387	-0.052341	0.028654	-0.027359	0.016908	-0.014589	0.015515	-0.0080827	-0.040713	0.018478	-0.052465	0.031893	-0.041605	0.023055	0.03212	0.05631	-0.0053659	0.13639	0.0094307	0.074221	-0.015394	0.046631	0.035168	0.011383	-0.013396	0.022247	-0.012751	0.053224	-0.011182	-0.0065301	0.018269	-0.012156	-0.0085804	-0.013788	-0.0070937	-0.0036417	0.00043533	-0.0091414	0.017249	0.0013082
	12.87_112.9585	0.028075	-0.0069922	0.023313	0.0013152	-0.01559	-0.0029103	0.029242	-0.0020538	-0.0062398	0.016595	0.01822	0.0061383	-0.017712	-0.011792	-0.016349	-0.00032788	0.012826	-0.047989	-0.0073924	-0.0022431	-0.0019924	-0.0096976	-0.012039	0.0012303	-0.0060655	0.011966	-0.0011925	0.0029966	0.0021107	0.0032437	0.0017897	0.0016052	-0.0012886	0.0048386	0.002597	-0.001287	-0.00269	-0.0059545	-0.00068986	-0.0024076	0.001598	-0.0009682	-1.1924e-05	0.0052806	-0.0036815	0.0016021	0.012207	-0.0005693
	9.36_112.9575	0.023539	-0.002146	0.0027047	-0.019462	0.0046223	0.036835	-0.0037708	0.044412	0.0043426	-0.0049089	0.030192	0.0058566	-0.012621	-0.011103	-0.013628	-0.0028853	-0.0067387	0.012128	-0.003129	-0.00595	-0.014363	-0.011357	0.0022925	-0.026336	-0.002419	-0.005757	0.039018	-0.031854	0.062672	0.03393	0.039039	-0.020563	-0.055905	-0.0087079	-0.059444	-0.010011	-0.0055614	-0.039523	0.049058	-0.02013	0.0013157	-0.0070927	0.008063	0.0043174	0.025807	0.00011808	-0.01184	-0.0081616
	12.09_412.2015	0.031924	-0.015491	-0.016927	-0.050029	0.0058268	-0.036045	-0.056861	-0.0014306	0.018926	-0.0044484	0.046142	0.018937	-0.035168	0.011267	0.017363	-0.015861	0.0063436	0.015641	-0.014261	0.014597	-0.0071047	-0.0082374	-0.042199	0.00074111	-0.0072895	-0.0063002	0.00061361	-0.017231	-0.010986	0.0050799	0.038077	0.00078161	-0.017519	-0.016524	-0.0040781	0.0016782	-0.027576	-0.00064188	0.031599	-0.0071289	-0.019385	0.0014188	-0.0052143	0.043151	0.0050285	-0.0011967	0.015524	-0.00036326
	4.27_412.0108	0.017283	0.034831	0.019801	0.0016049	-0.00015314	0.0017643	-0.0084771	-0.0019156	0.00014079	-0.0050609	0.0071472	0.0015048	-0.0067364	-0.0026062	0.00092945	0.00042936	0.01741	0.0058047	-0.009623	0.0075231	-0.0089633	-0.00093649	0.0015216	-0.0045535	-2.8664e-05	0.013391	0.0021897	0.0080643	0.00044292	-0.0056457	0.0081676	-0.0026587	-0.0006971	-0.0033017	0.0030488	0.0044497	0.0012156	-0.0013105	-0.00015497	-0.001095	0.0027032	-0.0020013	-0.00068565	0.0013137	0.0016051	0.0023009	0.0013624	0.0013586
	14.46_411.0926	-0.0049635	0.0047983	0.0029417	0.04368	0.033418	0.0067653	-0.011377	-0.026645	-0.015482	0.0065344	-0.00036244	-0.014257	0.0071673	-0.008913	0.0060514	-0.0056804	-0.021723	0.0037746	-0.014619	0.0012368	-0.024263	0.0071644	-0.0021565	0.0086201	0.0027112	0.021549	0.0038513	0.016736	-0.0065903	0.0032193	0.0056103	-0.0059861	0.00024319	-0.0091865	0.0031854	-0.0014165	-0.0016036	0.00024005	-0.0031973	0.0015363	-0.0017843	-0.00015505	0.00016514	-0.0019593	-0.0029001	0.0039621	0.0069646	-0.0015657
	0.46_411.0298	-0.03093	0.05109	-0.0064838	-0.036981	0.047856	0.020355	-0.031198	0.028544	-0.019683	0.1037	-0.027149	-0.075016	-0.0059625	0.025071	-0.02929	-0.028509	0.010187	-0.041859	0.058318	-0.073643	-0.026747	-0.0011676	0.053766	0.070158	-0.020446	-0.031647	-0.045856	-0.055426	0.0067827	-0.029306	0.057408	-0.0015865	0.05044	-0.033629	-0.010556	-0.011077	-0.066737	-0.019946	-0.013945	-0.024788	-0.036607	0.010787	0.025206	0.010157	-0.0068067	-0.0044169	0.039365	-0.008099
	10.26_410.9583	0.033962	-0.0056794	-0.01193	0.0027717	0.0058372	-0.0056773	0.010665	0.0040953	0.0097986	-0.00099693	-0.023583	-0.0040112	0.0029014	0.010374	0.0013402	0.0019974	0.0010265	-0.0012918	-0.012117	-0.0085314	-0.0058625	0.0055407	0.0093091	-0.0035842	0.0013779	-0.0040409	-0.0017728	-0.017389	0.00035879	0.00097806	-0.0072208	-0.0027078	-0.015638	0.0049396	-0.0083824	-0.0029447	0.022167	0.017943	0.0046975	-0.0032401	0.004472	0.03975	-0.013998	-0.0032588	-0.013465	0.0052479	0.024596	0.0082171
	14.61_410.3452	0.031553	-0.0056609	-0.00956	0.0025919	0.0039546	-0.0065201	0.014794	0.0037154	0.0094498	-0.0001533	-0.022725	-0.0046828	0.0026386	0.009036	0.0010806	0.0015177	-0.0012654	-0.0060978	-0.0074485	0.0033022	-0.00060678	6.8781e-05	-0.00069918	-0.0069882	0.0026	0.0018144	0.011317	0.0012627	-0.00051901	3.3795e-06	-0.0030906	0.002618	0.006185	0.0041401	-0.013592	-6.9638e-05	0.0044944	-0.0039105	-0.0011361	0.022346	0.0056887	0.014414	0.018395	0.0048913	-0.019678	0.034975	0.031296	0.0081918
	13.58_410.2556	0.040153	-0.0039094	-0.014712	0.0037683	0.0077987	-0.0017829	0.010541	0.0029303	0.0081351	8.9183e-05	-0.023635	-0.0057963	0.004154	0.012892	-0.00010714	0.00010863	0.0061216	0.0089183	-0.018832	-0.021181	0.0066558	0.0055946	-0.013046	-0.0012815	0.006383	-8.5727e-06	-0.0091206	-0.012507	0.010558	0.0025907	-0.0022296	-0.013982	0.014092	0.007571	-0.0013267	0.00082833	0.0046494	0.010051	-0.0091489	-0.020632	-0.013437	0.0065347	0.018978	-0.0044333	0.012232	0.041202	-0.00097017	0.00064083
	0.45_410.0482	0.00062862	0.077831	0.011493	-0.048219	0.08291	-0.025495	0.036961	-0.087973	-0.072317	-0.039626	-0.0081156	0.091681	0.040764	0.0046848	0.029464	0.043655	-0.0066647	-0.056327	0.06864	-0.093536	-0.090289	-0.00069397	0.01194	-0.058087	-0.02321	-0.070548	0.066254	0.16679	-0.0078127	0.066414	-0.12077	0.017194	-0.095333	-0.025926	-0.038011	-0.0058534	0.078997	0.033572	0.070623	0.029337	0.0049302	-0.0034258	0.021602	0.0021361	-0.0062752	0.018381	-0.02038	0.00047297
	12.44_409.3126	0.035396	0.0050543	0.010504	0.011258	-0.0010034	0.028277	-0.00045514	-0.0025951	-0.010963	-0.011031	0.0057397	0.0047211	-0.019267	-0.003197	-0.010312	-0.075139	-0.0028241	0.0038541	0.014391	-0.0041179	-0.0015779	-0.0022126	-0.0037719	-0.0023342	0.00886	-0.001108	0.00032269	0.001042	0.0012295	0.0016128	0.00045303	2.525e-05	0.0024838	0.004279	0.0012292	0.00037343	-0.007366	-0.0066264	0.00045551	0.00319	-0.0076689	0.0017134	-0.0008838	-0.0032721	-0.0073982	0.0085772	0.010951	0.011189
	3.52_409.1786	0.02444	0.01003	-0.0052195	-0.0049277	0.014969	-0.0077796	0.0010794	-0.0012517	0.012769	-0.0028297	-0.021745	0.0029448	-0.00015807	0.0042179	0.00072655	0.007382	0.051541	-0.00055151	0.019898	-0.034382	0.023034	-0.024051	0.028937	-0.0080255	0.021668	0.047919	0.016939	-0.011642	-0.0054512	4.2489e-05	-0.042271	-0.086471	0.0024111	-0.045037	0.030493	0.036982	0.0078155	0.0098106	0.0012629	0.02622	0.025917	-0.019074	0.0017752	0.0017782	0.040133	0.08626	0.0055864	0.0092128
	6.89_113.9635	0.035927	0.0098949	0.0017639	0.0043409	0.0006147	0.028213	0.014908	-0.014987	-0.020795	0.0082007	0.043603	0.027383	0.043357	0.0021489	-0.0126	0.011846	-0.0077005	0.011767	-0.0081423	-0.0088754	-0.01106	0.00022145	0.016541	0.00085832	-0.047502	-0.033494	-0.083728	0.025271	0.044222	-0.019932	0.050045	0.029938	-0.015328	0.069007	-0.02214	-0.09142	0.043517	0.038827	-0.039786	-0.054482	0.0084362	0.011528	0.018707	-0.0093821	-0.010004	-0.017283	-0.011301	-0.0060162
	6.56_113.9634	0.039105	0.0071775	-0.0057683	0.00034343	-0.0043338	-0.042051	-0.034185	0.0097559	-0.015409	0.014954	0.052835	-0.036777	-0.021282	0.013912	-0.08332	-0.016987	-0.0094666	0.011661	0.0046178	-0.0076924	-0.013127	-0.015424	-0.012921	0.0087109	-0.014883	-0.015449	-0.0032711	-0.029306	-0.0053071	0.022318	0.030245	-0.066505	-0.10536	0.028405	0.17157	0.029718	0.012524	0.079395	0.097239	0.029264	0.049021	0.014447	-0.005254	-0.20242	-0.012895	-0.03753	-0.00063197	0.0018344
	12.48_415.3324	0.023981	-0.0065483	-0.017454	-0.004861	-0.00040759	-0.029746	0.0029737	0.0024081	0.0089788	0.0088019	-0.011443	0.022628	0.042634	-0.039159	0.00066688	-0.065891	-0.0015612	-0.0088876	-0.012529	-0.013633	0.00014988	0.0075303	-0.022613	-0.019869	0.03529	0.018152	-0.025515	0.055225	-0.012105	-0.013629	0.010851	0.012778	0.059369	-0.00095628	-0.037758	-0.011827	0.045536	-0.036344	0.0060092	-0.0022077	-0.0019503	-0.02653	0.006628	-0.016536	0.065802	0.014497	0.00077687	0.0093215
	14.61_415.3022	0.040142	-0.0042219	-0.015238	0.0029728	0.007934	-0.0021991	0.010981	0.0028875	0.010574	-0.0022151	-0.026177	-0.0046746	0.0025129	0.011247	0.0013444	0.0013895	-0.0007985	0.002703	-0.010782	-0.0078155	0.0048759	0.0045861	-0.0011177	-0.0019733	-0.0091583	8.2463e-05	0.0006976	-0.0044769	-0.00056125	-0.00062333	-0.0018428	-0.0034174	0.0027081	0.0015312	0.00264	0.0031415	0.0013007	0.0041836	0.00040128	0.00019599	-0.0064928	-0.0074562	0.0047793	0.010327	-0.0010692	-0.0088818	-0.083674	0.012966
	13.88_415.3002	0.028063	-0.0056917	0.021252	0.0016747	-0.01405	-0.0014541	0.026323	-0.0024273	-0.0062213	0.014838	0.018576	0.0058274	-0.017527	-0.011959	-0.015033	-0.00091984	0.01307	0.028252	0.03335	0.0015647	-0.0019941	-0.0018237	-0.0067807	0.00080698	-0.0041504	-0.00047763	-0.0023648	-0.0016812	0.00084987	0.0054909	-0.0032039	-0.00086416	0.0026616	0.0038693	0.00016048	-0.0038481	-0.0048237	-0.0025246	-0.0035944	-0.0039251	0.00048483	0.0017846	0.0012806	0.0007369	0.0038538	-0.00097278	-0.011373	0.00091285
	13.60_415.2542	0.002049	0.0030016	0.015457	-0.0051588	0.018011	-0.021734	0.017538	-0.041641	-0.031483	0.092774	-0.0077802	-0.05344	-0.017243	0.0057942	-0.026513	-0.023803	0.0021124	0.0018726	-0.020822	0.01115	-0.0099293	-0.002701	-0.03604	-0.0030825	0.0030496	-0.024098	0.023638	-0.0085629	0.040502	-0.0095327	0.0066327	0.020343	0.0044219	0.0046103	0.079128	0.013856	0.016377	0.0069017	-0.01506	0.013661	-0.019677	-0.017076	0.031498	-0.010048	-0.023814	0.0076039	-0.0001375	0.0004577
	3.83_415.2533	0.020009	0.011326	0.0021091	-0.002129	0.016878	-0.0020578	0.010083	6.9842e-05	0.013832	-0.00060924	-0.019436	-0.0027916	0.0013008	0.0031445	-0.0026289	0.0034243	0.052115	0.00093417	0.012924	-0.022966	-0.01375	0.0052124	0.010033	0.019355	-0.0151	0.0093613	0.014126	-0.0045728	-0.013513	-0.0043009	-0.0036176	-0.016646	0.015573	0.010963	0.009627	-0.00056639	-0.00041071	-0.012043	0.010415	0.0027169	0.014517	-0.0095137	-0.0063532	0.021165	-0.022929	-0.027801	-0.030923	0.0083569
	11.19_415.2108	-0.018214	0.019161	-0.010105	0.029456	0.0021442	-0.0049699	-0.010984	-0.057153	-0.01876	-0.032501	-0.018927	0.012312	-0.015735	-0.012123	0.024687	0.0054236	0.042356	-0.018437	0.0002352	-0.038278	-0.022079	0.0045733	0.0074748	-0.043352	-0.022869	0.00043651	0.002346	-0.0010103	0.0059462	-0.024402	0.011356	0.0050412	0.00043495	0.0015038	0.021432	0.0032319	-0.0058154	0.0058713	-0.0028035	0.0008963	0.0026419	0.0055842	-0.0037703	0.0017941	-0.0042672	0.0039626	0.021766	-0.012132
	0.44_415.0509	-0.028187	0.051694	-0.087957	-0.044299	-0.0048186	0.0047159	0.027483	-0.026046	0.0015223	0.018966	0.02135	-0.024281	0.062889	-0.099764	0.10107	0.035685	0.0018189	-0.073806	0.027413	0.066328	-0.025076	0.048141	-0.021094	0.0080244	-0.089443	0.0051208	0.054152	-0.078866	-0.033164	-0.032457	-0.05797	-0.005185	0.011168	-0.027565	-0.017665	-0.0061593	-0.083126	-0.022241	-0.005181	0.0052927	-0.0078716	-0.047398	-0.064494	0.029589	0.0070344	0.014892	-0.006863	-0.00078434
	10.25_414.9506	0.035701	-0.0075927	-0.0051759	-0.033298	-0.027231	0.02391	-0.02143	0.025455	0.014902	-0.033658	0.003382	0.059977	-0.035635	0.0055484	0.070292	-0.072955	0.0098207	0.0057309	0.013922	-3.3463e-05	-0.031832	-0.0086183	-0.010493	-0.0272	0.012133	-0.0014173	-0.00074931	1.8037e-05	-0.0026729	0.0036829	0.0070998	-0.0054445	0.019211	0.0094189	-0.013642	0.0084323	-0.017846	-0.015475	-0.011272	-0.0048528	-0.024624	0.022195	-0.015082	-0.018604	-0.0099479	0.0042823	0.013882	-0.010164
	12.64_414.2683	-0.014439	-0.0077163	-0.0040106	-0.0048214	0.036423	-0.0002374	-0.037023	0.042704	-0.019226	0.016312	0.012689	-0.087426	0.055825	0.044845	0.019261	-0.032593	-0.033951	0.010998	0.0058726	0.018449	-0.027825	-0.019512	-0.006596	-0.017227	-0.00027762	-0.01862	0.024804	0.021888	0.0039246	0.037008	-0.027409	0.026578	-0.030937	0.026485	0.023576	0.016489	0.00915	0.0091944	0.007516	0.0094212	-0.01048	-0.0030653	0.0081806	-0.010758	-0.0032072	-0.0048986	-0.0058919	0.0017459
	0.44_414.0509	-0.011242	0.076785	-0.052955	-0.073661	-0.073777	0.064192	0.025406	0.0022396	-0.050807	0.030134	-0.028559	0.0019847	-0.015674	0.10374	-0.011338	0.091206	-0.034066	-0.010381	-0.029176	0.022664	0.047595	-0.015536	0.0021441	0.046172	0.15627	0.036897	-0.0038526	0.066182	-0.062693	0.021641	0.00024106	-0.0083497	-0.087002	0.0012917	-0.034988	-0.023139	-0.10466	-0.092142	0.054788	0.13534	-0.0021965	0.029465	0.021589	0.018448	0.03123	0.023766	0.015035	0.00025383
	12.43_413.8617	0.028161	-0.0059235	0.021631	0.0016693	-0.014334	-0.0013503	0.02582	-0.0021553	-0.0066293	0.014866	0.018748	0.005744	-0.017259	-0.011607	-0.014991	-0.00079317	0.011511	-0.025375	0.0037919	-0.0015634	-0.0021985	-0.0073934	-0.010044	0.0011336	-0.0053682	0.0081014	-0.0014323	0.0014884	0.0017005	0.0037138	0.00027082	0.0007641	-0.00012529	0.0044445	0.0017877	-0.0019252	-0.0032577	-0.0049118	-0.0014793	-0.00272	0.0012792	-0.00021649	0.00035994	0.0037896	-0.0014803	0.00085801	0.0067322	-0.0010795
	0.49_413.0966	-0.01768	0.051709	-0.00042656	0.05755	-0.016635	-0.021192	-0.005912	0.019658	-0.032223	0.025362	-0.0076687	-0.063916	0.020865	0.025075	0.006295	-0.015781	0.0069115	-0.008592	0.00026135	-0.013203	0.013311	0.018549	-0.086678	-0.062667	-0.030134	-0.0043939	-0.019185	-0.024806	-0.010671	0.021286	0.0063297	0.052241	0.047742	0.0037789	-0.091693	0.0042848	-0.058718	-0.015945	0.00051175	-0.015063	-0.028622	0.010031	0.039238	-0.0013132	0.031198	-0.011274	0.017177	8.586e-06
	10.25_412.9550	0.03269	0.030181	-0.014006	0.017734	-0.052729	0.002597	-0.057657	-0.024227	0.0053118	0.037355	-0.036159	-0.089745	-0.051363	-0.010127	-0.086416	0.084703	-0.051637	0.0079556	0.00083966	-0.050494	-0.021104	-0.0018508	0.0047873	0.014529	-0.015043	0.00073545	0.024563	-0.020082	0.0087851	-0.0016179	-0.018507	-0.031259	-0.0068528	-0.02104	0.0076991	0.019703	0.0062476	0.020571	0.0083045	-0.0086683	-0.00557	-0.012021	-0.021144	0.00090898	-0.010781	-0.0022547	0.019959	-0.010755
	0.45_113.9638	0.023265	-0.064617	0.08074	-0.069769	-0.043297	-0.018556	0.01922	0.099939	0.017667	0.02421	-0.028177	0.022998	0.079994	0.06536	0.019298	0.012957	0.090961	-0.14202	0.017983	0.079502	-0.041046	0.0051959	0.065048	-0.35474	-0.0019048	0.041272	0.043646	-0.061713	0.065805	0.048304	0.068291	-0.048977	-0.087032	-0.034832	-0.13024	0.039657	-0.0031627	-0.063935	0.10001	-0.041799	0.016634	0.010469	-0.0043767	0.0080956	0.044303	-0.0012581	-0.024213	0.022897
	8.93_113.9637	0.028255	-0.0047565	0.019794	0.002056	-0.012963	0.00035319	0.022082	-0.0022661	-0.0070546	0.012978	0.019325	0.0053135	-0.016765	-0.011405	-0.013507	-0.0013013	0.010075	-0.0006797	0.016006	-0.00082105	-0.0024236	-0.0048772	-0.0078646	0.0010281	-0.0046067	0.003881	-0.0016941	-0.00015859	0.0012526	0.0042272	-0.0013878	-0.00015449	0.0011451	0.0040141	0.00090393	-0.0026221	-0.0038778	-0.003773	-0.0023414	-0.0030613	0.00093093	0.00060444	0.00076604	0.0021613	0.00092366	4.5374e-05	-0.0034412	0.0056177
	8.54_113.9635	0.03116	-0.0045864	0.016836	-0.0009649	-0.009086	0.0064719	-0.029715	0.0032934	-0.015166	-0.0058175	0.012128	0.0024076	0.016543	0.014318	0.019309	-0.0041475	0.0092098	0.0055978	0.039904	0.0059368	0.0054474	0.032347	-0.0016894	0.006465	0.0037667	-0.0031088	-0.0033276	-0.00062728	-0.0025338	-0.00043671	-0.0012669	-0.0015102	0.0026594	0.0009244	-0.00019343	-0.0018698	-0.0017356	-0.00084466	0.00051211	-0.00024659	0.0010797	-0.00041044	-0.0013001	-0.001063	0.004918	-0.00169	0.0028628	0.008972
	12.43_419.8532	0.02736	0.0011269	-0.0088076	-0.017244	-0.036418	0.0051761	-0.0047996	-0.0309	-0.022809	-0.036515	0.012725	0.032583	-0.041098	-0.01443	0.014143	0.0042047	-0.0029778	0.0074389	-0.0072884	-0.018031	-0.029112	-0.01298	-0.0132	0.0014967	-0.00065405	-0.014282	0.0103	0.0014468	-0.016873	-0.010125	0.029365	0.0017719	0.017982	0.0010065	-0.0053236	0.0094726	0.011145	-0.0042781	-0.00116	-0.0062435	-0.019997	0.0039517	-0.012265	-0.012203	-0.0030841	-0.0039268	-0.0064483	-0.012228
	10.25_418.8997	0.027855	-0.0056405	-0.0067705	0.0045176	0.0041518	-0.0074134	0.013494	0.0042915	0.009094	0.00133	-0.017971	-0.0046497	0.0067561	0.007788	-0.00030674	0.0039471	0.00057221	-0.0030627	-0.013554	-0.011982	-0.0088213	-0.00084803	0.0063908	0.0036023	-0.0032798	0.0066854	0.0096896	-0.012691	-0.0040299	0.0015524	-0.013431	-0.0048477	-0.00019912	0.021211	0.030236	-0.019635	-0.003549	0.0044908	-0.0062295	0.011375	0.010334	0.022847	-0.016157	-0.02169	-0.017807	0.02693	0.016142	-0.00126
	13.58_418.7974	-0.0042915	0.017922	0.0010299	0.063136	-0.010315	0.0047514	-0.0034076	0.015055	-0.021241	0.0018095	-0.0067744	-0.0098893	0.014524	0.0019978	0.0079942	0.00077001	-0.051682	-0.0039581	0.013333	-0.013145	-0.034823	-0.007786	0.053546	0.016793	0.022499	-0.027003	0.015618	0.00019153	-0.010599	0.0055469	-0.0030644	-0.018508	0.0065191	-0.031757	0.019328	-0.031938	0.0024336	-0.00097902	-0.010244	-0.0050792	-0.023082	-0.0095665	0.051098	-0.011938	-0.0073997	0.0039999	0.01714	-0.01225
	9.33_417.9975	0.0167	0.019511	0.036425	-0.0024507	-0.01369	-0.017847	0.036444	-0.0022264	0.0071605	0.015726	-0.0024387	0.0062548	-0.011863	-0.0052387	-0.015127	0.0051039	-0.035026	-0.0026998	0.035214	-0.003968	-0.0052818	0.00070856	-0.016153	-0.0024733	0.0017665	-0.015953	0.0010862	-0.0062898	0.0027316	-0.0017284	0.00076888	0.0027278	-0.0057123	0.0030683	0.0035912	-0.001885	-0.0045336	-0.0034559	-0.0024228	0.0012707	0.00014878	0.00097689	0.0070161	0.0021582	0.0028031	0.0052316	-0.011364	-0.00064533
	12.43_417.8604	0.00081268	-0.0020018	0.03547	0.021348	0.028557	-0.032135	0.051976	-0.030406	0.017796	-0.018175	0.016566	-0.015704	0.0041265	-0.016462	-0.0066523	-0.0006533	-0.021342	-0.035019	-0.0083711	0.0096038	-0.012496	0.0022891	-0.0057019	0.014086	0.010407	-0.0036349	-0.0030973	0.0032623	-0.0040433	0.013919	0.0017161	0.00081369	-0.00023188	-0.0044534	0.0094415	-0.0031184	-0.0094794	-0.0043094	-0.0038755	0.0050147	-0.00070138	-0.0084698	0.0053801	0.00047072	-0.0015213	0.006774	0.0010676	-0.0028723
	13.52_417.2601	0.032991	-0.0060709	-0.011945	0.0030312	0.0047955	-0.0085558	0.011356	0.0036341	0.0098176	-0.0010881	-0.022401	-0.0053166	0.0031153	0.0073829	0.001657	0.0010031	0.001505	0.0010512	-0.010916	-0.0092454	-0.002819	0.0059392	-0.0053385	0.016311	0.0031462	-0.01655	-0.013484	0.020807	0.013308	-0.019525	0.0021762	0.012208	0.0083596	-0.0028298	-0.004869	-0.0066197	-0.021886	-0.030133	0.0057793	-0.0083038	0.011006	0.0028404	-0.022354	0.02063	-0.018275	-0.019092	-0.023724	-0.0034567
	10.25_416.9036	0.023847	0.018527	-0.0029757	2.1655e-06	-0.06037	-0.028044	-0.0871	-0.012132	-0.0032029	0.036151	-0.03983	-0.049719	0.028535	-0.018998	-0.049345	0.016563	-0.032354	0.0016735	0.04612	-0.031429	-0.00096351	-0.0051007	0.0015121	0.0098949	0.021738	0.0047876	0.006415	0.00025184	0.0084339	-0.011976	0.0049092	-0.0048424	-0.022074	-0.0056942	0.03152	0.014333	0.025152	0.00070277	-0.0096282	0.0054507	-0.0084352	0.0024497	-0.017635	0.010524	0.050042	0.028959	0.00059229	0.004421
	3.52_416.2845	-0.0064638	-0.0022694	0.0036091	-0.041362	0.0047148	0.046791	-0.058438	-0.017991	0.033562	0.016562	-0.026628	0.0096393	0.015633	0.013011	0.0059659	-0.0002096	0.038283	0.0014544	0.0069514	-0.0055033	-0.05415	0.0070763	-0.036823	0.023566	0.0093753	0.0030572	-0.011526	0.0047703	0.0055513	0.003085	-0.01223	0.0040545	0.017006	0.0040083	0.0015353	0.0055574	-0.0027752	0.0057616	0.00025683	-0.0056683	-0.034862	-0.013957	0.053108	-0.017734	-0.0055419	-0.0061416	-0.0013814	-0.0057215
	12.43_415.8634	0.016943	0.015949	0.039823	-0.0031331	-0.016713	-0.020939	0.044501	-0.0020708	0.0076056	0.019917	-0.0026803	0.0072631	-0.013412	-0.0062024	-0.018527	0.0059301	-0.025266	-0.038858	0.015854	-0.0036654	-0.005725	-0.0023676	-0.018692	-0.001709	-0.0022088	0.00055669	0.0012707	0.00044623	0.003445	-0.0009893	0.0063048	0.0029729	-0.0066833	0.0031281	0.0046046	-0.00010537	-0.0031078	-0.0053905	-0.00053979	0.00072887	0.00072509	-0.00015275	0.0052274	0.0048188	-0.0010022	0.0056355	0.0026137	-0.00038962
	0.48_116.9748	0.027888	-0.009322	0.026981	0.0005432	-0.018328	-0.0063108	0.036704	-0.0018325	-0.0053908	0.020364	0.017069	0.0069977	-0.0187	-0.012195	-0.019312	0.00068644	0.015692	-0.097286	-0.031774	-0.0037249	-0.0015432	-0.014721	-0.01639	0.0014409	-0.0075856	0.020391	-0.0006698	0.0062844	0.0030048	0.002219	0.0051007	0.0034389	-0.0038244	0.0056977	0.0043613	0.00010424	-0.0014523	-0.0082277	0.0010311	-0.0017264	0.0022931	-0.0026069	-0.00082258	0.008531	-0.0084802	0.0032243	0.0049345	-0.0031653
	10.50_116.9746	0.02341	-0.0067207	0.0087924	-0.0040991	0.035435	0.01265	-0.013028	-0.037779	-0.0069258	0.0030948	0.024199	-0.0042343	-0.013897	-0.016657	-0.0021308	-0.0096037	-0.0057699	0.017658	-0.028768	0.015885	-0.0020139	0.0044918	-0.057546	0.0013086	0.0065975	0.0015689	0.016084	0.036728	-0.014339	0.026611	-0.038066	0.01085	-0.027975	0.023031	-0.019494	-0.013255	0.020312	0.0082231	0.0037614	0.0029984	0.001698	-0.0040986	0.0088732	-0.00031882	3.9621e-05	0.0054463	-0.010103	0.001171
	12.63_425.2625	-0.014156	-0.029024	0.0063285	0.002768	-0.0086144	0.0033008	-0.015665	0.0067341	0.087967	0.037279	-0.0011107	0.029525	0.016187	0.0049259	0.088209	-0.0067162	0.0091946	-0.0056452	0.0044404	0.019497	-0.058443	0.0049906	-0.021323	-0.02389	0.007185	0.011764	-0.011167	0.0026989	-0.013843	-0.0064426	-0.023264	0.022193	0.00034642	-0.0056986	-0.011591	0.0093065	0.0023894	-0.019328	0.033632	-0.0050403	0.026786	0.041743	-0.017936	0.012635	0.012966	-0.0079734	0.00013407	-0.0071335
	4.68_425.1623	0.01574	0.039196	0.021427	0.0012062	0.00029783	0.00059156	-0.0090388	-0.0018458	0.0014173	-0.0056349	0.0056241	0.0014924	-0.0063848	-0.0021067	0.0013428	0.0010639	0.033795	0.0067459	-0.017526	0.013071	-0.0067039	-0.0030347	0.002979	-0.0071464	0.0048141	0.0028154	0.0021516	0.0049366	-0.00025706	-0.0090812	0.0043184	-0.00114	-0.00081833	-0.0035406	0.0044036	0.0042001	0.0018157	-0.00013465	-0.0012846	-0.0008179	0.0035331	-0.0028914	-0.00093936	0.0018077	0.0018607	0.0028836	0.0075918	-0.0029575
	10.24_424.9343	0.028213	-0.0052728	0.020607	0.0018849	-0.013569	-0.0004005	0.023736	-0.0022171	-0.0068664	0.013813	0.01907	0.005504	-0.016983	-0.011494	-0.014163	-0.0010765	0.010711	-0.011606	0.010602	-0.0011495	-0.002324	-0.0059904	-0.0088287	0.0010748	-0.0049436	0.0057482	-0.0015783	0.00057009	0.0014508	0.004	-0.00065401	0.00025191	0.00058303	0.0042045	0.0012949	-0.0023138	-0.0036035	-0.0042768	-0.00196	-0.0029103	0.001085	0.00024124	0.00058637	0.0028817	-0.00013989	0.0004049	-0.0065512	-0.0023063
	14.20_424.0808	0.036458	-0.0051775	-0.013711	0.0028005	0.0073049	-0.0027512	0.010686	0.0024005	0.0099962	-0.0019122	-0.024746	-0.004635	0.0045113	0.010992	0.001811	0.0025021	-0.0010037	0.0043803	-0.0093553	-0.006323	-0.00076613	0.0074482	0.00047593	0.0017972	-0.006918	0.00095591	-0.0011225	-0.0014914	0.0040183	-0.0021629	-0.00075552	-0.006449	-0.0047744	0.0034131	-0.0012654	-0.0028865	-0.005567	0.0036523	0.0047897	-0.0017231	-0.0038359	-0.013362	0.0050921	0.00080806	-0.025641	0.0094533	-0.040049	0.0029127
	13.56_423.3294	0.034634	-0.0055654	-0.011767	0.0023324	0.0053285	-0.0054696	0.012595	0.0031454	0.009064	-0.0020577	-0.024488	-0.0041291	0.0034321	0.010052	0.00043882	0.002236	0.00037032	-0.0039135	-0.010342	-0.0052502	0.00071659	0.0042489	-0.0016584	-0.0031842	-0.0035764	-0.008354	-0.0011237	0.0029075	0.0037804	0.00020961	0.0082204	-0.00077581	-0.0054927	-0.0030647	2.0261e-06	-0.00078642	-0.0083223	0.0074616	-0.0029332	0.00053675	0.0094784	0.0045866	0.0078617	-0.0034407	-0.001025	0.0064604	-0.043357	0.0017372
	0.45_423.1666	-0.01328	0.014237	-0.0061221	0.088356	-0.014724	0.0080578	-0.0039247	0.022318	-0.031243	0.0036257	-0.0066668	-0.014252	0.020349	0.0016253	0.010598	0.00078394	0.029697	-0.0024337	0.00088977	-0.014938	-0.0074087	0.0034469	-0.05347	-0.044005	-0.018931	-0.015604	-0.0025113	-0.018849	0.011997	-0.03937	-0.0077223	0.014812	-0.005494	0.012341	0.00033635	0.023979	-0.017207	0.004033	0.005942	0.014019	0.010708	0.014585	-0.026417	0.0079197	0.016459	-0.0010376	-0.0145	0.0023363
	12.64_422.7807	-0.016321	-0.022546	0.022024	0.023318	-0.029347	-0.013705	-0.0095118	-0.070904	0.027646	0.0083381	-0.039578	-0.0050929	0.040014	0.019369	0.019804	0.002994	0.0040469	-0.016298	0.030833	0.013245	-0.049414	-0.00041392	-0.022381	0.017413	0.030663	-0.053016	0.0016636	0.0037744	-0.023926	0.069953	-0.030043	-0.0024427	0.017576	-0.0043991	0.015242	-0.036666	0.0089854	0.0042874	-0.016426	-0.011634	-0.031596	-0.0091735	0.055646	-0.019833	-0.010748	-0.0015057	-0.003477	-0.00088125
	13.58_421.2754	0.035741	-0.0049406	-0.011379	0.0034977	0.0078095	-0.005181	0.010657	0.0022659	0.007985	0.0026808	-0.022435	-0.0042382	0.0047625	0.003675	0.00027642	0.0029297	0.005828	0.0017956	-0.021774	-0.013241	-0.012452	-0.0016641	0.016045	-0.0055039	-0.011756	-0.0065421	0.0071803	-0.014597	0.011272	-0.023729	0.0039807	-0.01344	-0.014189	0.013282	-0.017242	-0.012368	0.018027	-0.00081199	0.024819	-0.02683	0.018074	-0.016406	0.0039818	-0.003298	0.043253	0.055318	0.02041	-0.02741
	3.83_421.2618	0.0026136	0.0016384	-0.0064187	-0.016975	0.0050518	-0.051784	-0.028808	0.014495	0.018111	0.0096701	-0.010531	-0.013444	-0.011369	-0.05779	0.017402	0.016852	0.048409	0.0031719	0.020027	-0.02873	-0.031185	0.015216	0.0020804	0.02859	0.0081384	0.019895	0.012644	0.031898	-0.014282	-0.0031398	0.026683	-0.0091586	0.0067533	0.037543	-0.0036537	0.020189	-0.069239	0.038605	0.037378	-0.0036372	-0.011313	0.03532	0.00067669	-0.045356	-0.025127	-0.017069	-0.016064	-0.0087988
	13.87_421.2341	0.032709	-0.0058196	-0.010798	0.0030921	0.005194	-0.0071599	0.014375	0.0043444	0.0098605	-0.0017986	-0.023975	-0.0034748	0.00181	0.0069076	0.0021811	0.0040064	-0.001064	-0.0083291	-0.015936	-0.014933	-0.00083404	-0.0092854	-0.007897	0.0030459	0.00049596	-0.0096385	0.0082516	-0.0015659	-0.015383	-0.0030697	-0.009236	-0.0073298	0.011198	-0.014662	0.010492	0.0041934	-0.011821	0.010525	-0.0099506	0.00087824	-0.011268	-0.0044825	-0.0045138	-0.04394	0.0087131	0.011975	-0.0012567	0.013334
	11.19_421.2189	-0.021277	0.018799	-0.01193	0.030939	0.001554	-0.0052435	-0.011843	-0.062586	-0.018046	-0.033705	-0.022195	0.012807	-0.015796	-0.012421	0.025974	0.0058164	0.036977	-0.017271	-0.0058843	-0.03736	-0.036502	0.0057679	0.010752	-0.034278	-0.016129	0.013295	-0.005104	-0.0012029	0.015991	-0.012293	-0.00081049	-0.0083331	0.0071496	0.014966	0.01796	0.010204	-0.0094825	0.0071245	-0.0030037	-0.0010495	0.011062	-0.00091176	0.00060647	0.0048105	-0.0060965	0.0030238	-0.011701	-0.008458
	14.20_420.0858	0.031	-0.005116	-0.010335	0.003452	0.0058426	-0.0049272	0.012425	0.0031351	0.0089479	-0.0015073	-0.021807	-0.0045379	0.0043625	0.0095151	0.00040691	0.0031072	-0.0034746	0.0064747	-0.012011	-0.012066	-0.0060515	-0.004337	-0.0030537	0.0025619	0.0034332	0.0017419	-0.0022547	-0.0022719	-0.01881	0.0047605	-0.010567	-0.013283	-0.0034122	-0.0017484	-0.0016778	-0.00049448	-0.01242	-0.0074128	0.015223	0.00040354	0.021506	-0.0084398	0.011845	-0.015426	-0.0018306	0.039909	-0.03066	-0.014903
	0.71_117.9344	0.024996	-0.0017612	-0.010255	-0.015133	-0.069205	0.028487	-0.020113	-0.060677	0.044668	-0.026645	0.019716	0.0094718	-0.021391	-0.012345	-0.0056294	-0.0011528	0.0021466	0.01403	-0.022393	-0.026312	-0.26298	-0.035331	-0.11497	0.065905	0.055224	0.015825	-0.11546	-0.15096	-0.024787	-0.023594	-0.015945	0.21438	-0.054082	-0.25541	-0.03174	-0.019788	0.0023792	-0.027007	0.022929	0.007858	0.046698	-0.022896	-0.012104	-0.012979	0.023441	-0.051499	-0.032679	0.030345
	0.64_116.9762	-0.00053003	0.03406	0.0067226	0.029555	-0.013894	0.018127	-0.023869	0.003536	-0.031018	0.064708	-0.044981	0.010046	-0.0059624	0.0082058	-0.0051366	0.0042552	-0.078927	-0.01009	0.024193	-0.017757	0.0022333	-0.014145	-0.008157	-0.020263	0.047951	-0.18178	0.004237	-0.083968	-0.021344	0.053337	-0.027665	0.050868	0.0081944	0.016777	0.02928	-0.022411	-0.02681	-0.0097322	-0.030832	-0.006544	-0.016394	0.0022303	0.036272	-0.0053432	-0.006873	0.0074805	-0.027995	0.038304
	13.54_429.3381	0.032545	-0.026296	-0.018409	-0.0030291	-0.0025161	-0.0090157	-0.0028668	0.003461	-0.0070767	0.011461	0.020574	-0.0042561	0.0010988	-0.0073215	0.0052334	0.071893	0.034129	0.015565	-0.010363	-0.0058956	-0.0049935	-0.0018358	-0.0074256	0.0047806	-0.017632	-0.0072972	-0.0030929	0.009021	0.011647	0.0074278	-0.012156	0.01132	-0.010185	-0.030478	-0.0023301	-0.015546	-0.0062619	-0.010629	-0.024736	-0.0018754	0.0055856	-0.0053868	-0.0068161	0.0011499	0.0057044	0.001585	-0.034166	0.0043085
	13.58_429.2631	0.017208	0.015975	0.038749	-0.0028767	-0.016123	-0.01986	0.042588	-0.0021095	0.007122	0.019036	-0.0019961	0.0070697	-0.013267	-0.0062238	-0.017885	0.0055822	-0.025258	-0.031048	0.019215	-0.0039029	-0.0076518	-0.00017466	-0.017212	-0.00069053	-0.0055714	0.011574	0.0013171	0.0048825	0.0035203	0.00085892	0.010112	0.0010911	-0.0056357	0.0021384	0.0037288	0.00083946	-0.002759	-0.0054875	0.00022979	-0.0001316	0.00050002	0.00027873	0.0043853	0.0042469	-0.00054129	0.0046901	-0.015489	0.001054
	3.89_429.2331	0.016463	0.037121	0.020653	0.0013862	8.5613e-05	0.0011096	-0.0087277	-0.0018773	0.00085103	-0.0053475	0.0062504	0.0014824	-0.0065158	-0.0022972	0.0011745	0.00078115	0.024687	0.0059456	-0.013367	0.010381	-0.0065568	-0.0030171	0.0017168	-0.0065185	0.0048859	-0.00058061	0.0020867	0.0029584	-5.3546e-05	-0.0085138	0.0031632	-0.00079502	-0.0012153	-0.0027915	0.0041034	0.0034986	0.0011157	-0.00043376	-0.0014292	-0.00039836	0.0031863	-0.002569	-0.00012364	0.0015785	0.0019001	0.0030709	-0.0039839	0.0012681
	0.46_429.0481	-0.020096	0.064997	-0.060108	0.017389	-0.054538	-0.042973	-0.005839	0.043577	0.0070644	0.018031	0.034743	0.037376	0.01385	0.032096	0.0067117	0.01188	0.024001	-0.016882	-0.040223	-0.032479	0.13426	0.018442	-0.075233	0.11874	-0.025971	-0.014913	0.029154	0.041704	0.056878	0.052188	-0.065394	0.0258	-0.036428	-0.061065	-0.031268	0.01387	-0.07786	-0.038964	0.01597	0.035888	0.064433	0.056686	0.032099	0.025896	0.033806	0.0086684	0.021988	-0.0077216
	10.26_428.9294	0.028804	-0.0055071	-0.0071067	0.0037184	0.004455	-0.0076991	0.013965	0.0043412	0.0084478	-0.0002283	-0.020888	-0.0038341	0.0041293	0.0080875	9.8864e-05	0.0032242	-0.00076124	-0.0045582	-0.013511	-0.0075349	-0.001363	0.0056513	0.0029688	0.0023103	0.00082281	-0.011205	-0.0080035	-0.0011991	-0.0021176	-0.0003	-0.01042	-0.0027613	0.005429	0.014149	0.00053463	-0.00048497	0.0036151	0.0039952	-0.0027137	-0.0061463	-0.013236	0.014037	-0.0026939	-0.001158	0.0020223	0.016745	-0.0045688	6.4735e-05
	0.48_428.1768	0.037805	0.012051	-0.00024267	0.0040239	0.0021625	0.032857	0.021721	-0.018925	-0.023501	0.010712	0.049513	0.03462	0.059697	0.0056473	-0.015301	0.016955	-0.0062956	0.0069249	0.0055809	0.003107	0.0017551	-0.021329	-0.0091873	0.0094874	0.046262	0.10322	0.10437	-0.1955	-0.082782	-0.055788	0.014322	0.0168	0.0065776	0.16287	0.013507	-0.17393	0.066113	0.058463	-0.059435	-0.10374	0.0046208	0.013203	-0.0016404	0.014777	0.005545	-0.037772	0.034932	-0.0088173
	13.89_427.3031	0.033971	-0.0051278	-0.010341	0.0039636	0.0064395	-0.0053583	0.015054	0.0030848	0.0096024	-0.00015658	-0.023918	-0.0036842	0.0037612	0.0089598	-0.0001428	0.0020697	-0.0017988	-0.0050091	-0.012429	-0.0071874	0.0044618	0.00024044	0.0030783	0.0015317	-0.0068417	-0.0065799	-0.0062523	0.0056867	-0.0053109	-0.0032249	-0.0087771	0.0078481	-0.0013082	-0.0044582	-0.0021493	0.00088205	0.0028724	0.0033365	0.0018529	-0.0067302	-0.019703	-0.001007	-0.00051222	-0.0097743	-0.0047415	-0.006666	-0.02105	-0.00035151
	2.61_427.0891	0.017466	0.034176	0.019553	0.0016197	-0.00021057	0.0017549	-0.0081859	-0.0019181	0.00013974	-0.0049065	0.0069166	0.0014321	-0.0066195	-0.0024605	0.00099982	0.00042297	0.0087632	0.0040072	-0.0065516	0.0064414	-0.0035701	-0.0052212	-0.0013694	-0.0070036	0.010389	-0.024563	0.0018059	-0.0077312	-5.8831e-05	-0.010133	-0.0052669	0.0021217	-0.0028126	-0.00028278	0.0044598	0.00063742	-0.00082061	-0.00026692	-0.0031849	0.001451	0.0028027	-0.0023409	0.0026151	0.0012662	0.0023218	0.0043929	0.008232	0.0020707
	12.79_427.0017	-0.010814	-0.0059413	0.022229	0.045403	0.020521	-0.015993	0.035854	-0.026331	-0.0077965	0.026116	-0.011394	-0.011182	0.004207	-0.011818	-0.0094858	4.6878e-05	-0.019205	-0.01117	-0.0094654	0.011694	-0.020106	0.0023097	-0.0049989	0.015514	0.015939	-0.004209	0.0059659	0.013526	-0.0080844	-0.0075817	-0.0073967	-0.005321	-0.0094434	-0.0074177	0.003069	-0.0067293	0.00077627	0.0020434	-0.0061242	0.0044914	0.0089652	0.0043931	-0.015171	0.0049391	-0.0029275	0.007587	0.0090027	0.0020748
	10.26_426.9314	0.027909	-0.0055399	-0.0071229	0.0042224	0.0037591	-0.0091798	0.01437	0.0039603	0.0091084	0.0015073	-0.019716	-0.0029292	0.0035733	0.0089839	-0.00054712	0.0028615	-0.0022924	-0.0050267	-0.012316	-0.001264	-0.0064264	0.0045354	0.0057511	-0.0084135	-0.00051417	-0.013518	0.0075189	-0.0018509	-0.0011215	0.0019962	0.002747	-0.0060279	-0.00011109	0.0062231	-0.0063505	-3.8159e-05	0.010833	0.01396	-0.0069849	0.0024045	0.0081096	0.020637	-0.0011309	0.016433	0.032213	0.032211	0.0065265	0.0031683
	12.45_426.3393	0.010623	-0.010223	0.029775	0.035285	0.016118	-0.016066	0.0071459	-0.018847	-0.030887	0.027553	-0.036711	-0.12822	0.019155	0.0075785	0.023064	0.060914	0.002233	-0.0088863	0.028606	0.010631	0.0084311	0.0077761	0.0023438	0.030295	-0.025937	0.0038314	0.0084052	0.0028075	-0.0012811	0.0046102	-0.013235	-0.021829	-0.014583	-0.016221	0.018413	0.012803	0.0058408	0.0038881	-0.0011924	0.018661	-0.01769	-0.022658	0.00018857	-0.0051458	0.010706	0.013172	0.017307	0.015883
	10.25_425.9329	-0.0054746	-0.013173	-0.0011343	-0.072789	-0.025553	-0.014562	-0.0071147	-0.017535	-0.030277	0.034596	-0.031561	-0.013694	-0.016158	0.029239	0.010645	-0.011472	-0.0013411	-0.0042591	-0.011585	0.0026923	-0.045111	0.0085665	-0.046238	-0.024794	0.00037226	-0.0018452	0.0066875	0.013772	-0.00882	-0.020892	0.030639	-0.013841	-0.01613	0.016952	0.038167	0.021126	-0.0087211	-0.013843	-0.01987	0.00053706	0.0049277	0.008681	-0.025543	-0.01219	-0.018646	0.0033843	-0.0051791	-0.00080606
	4.32_117.9344	0.026762	0.00044341	-0.0022953	-0.0061577	-0.039655	0.021599	-0.013996	-0.034282	0.019246	-0.014904	0.021804	0.0062112	-0.017459	-0.010848	-0.0042996	-0.0027196	-0.0019673	0.0082427	-0.0061797	-0.017533	-0.079577	-0.010356	-0.037451	0.017378	0.02096	-0.014148	-0.017629	-0.019871	0.020088	0.021529	-0.010683	-0.071715	0.068142	0.044637	-0.021077	0.028413	-0.0078987	-0.0010713	-0.0049627	-0.0062346	-0.0038934	-0.0042432	-0.013808	-0.0016619	-0.0027345	-0.0059605	-0.012237	-0.0067891
	12.45_431.2971	0.035733	-0.0055792	-0.0139	0.0036336	0.008479	-0.003215	0.0094681	0.0028479	0.0089411	-0.0017394	-0.025593	-0.0048683	0.0044046	0.010317	0.0018534	0.001443	-0.0010397	0.00036661	-0.0079674	-0.011203	-0.00046752	0.0014808	-0.0026411	0.0046891	-0.008739	0.0036897	-0.010044	-0.0048615	-0.0078552	7.1963e-05	0.0065159	-0.0015346	-0.015543	-0.00096378	-0.0031111	-0.011774	0.012023	-0.0001877	7.2242e-06	0.0043196	-0.0023687	-0.0019918	-0.0061961	-0.0019216	0.0064075	-0.0034388	0.032326	-0.016862
	14.61_431.2778	0.034125	-0.0049878	-0.011051	0.0012854	0.0053685	-0.0064295	0.010995	0.0033564	0.0092256	-0.00023603	-0.023613	-0.0037206	0.0028819	0.01017	-9.9965e-05	0.001343	0.0010152	-0.0014827	-0.0074223	0.009112	-0.013864	0.017158	0.0024657	0.0038311	-0.0095262	-0.024472	-0.0025254	-0.0035465	0.017435	0.00049879	-0.00093546	0.0010796	0.026707	0.016678	-0.020649	-0.011234	0.020311	0.00096445	-0.015905	0.015486	-0.0030471	0.00092147	0.0046408	0.0065523	-0.00051088	0.025354	-0.020555	-0.0091708
	14.20_431.0980	0.015034	-0.010143	-0.023883	-0.019511	-0.0041283	-0.05521	-0.0076808	0.0077752	0.0024349	0.023964	0.012804	0.018827	0.061037	-0.046827	0.0056204	0.041199	-0.0090002	0.012118	-0.016941	-0.016412	-0.0091916	-0.01025	0.00097595	0.0011663	0.032442	0.0258	-0.010515	-0.010442	0.039647	-0.010063	0.012886	0.032732	0.016894	0.017162	0.0365	-0.0089176	0.042197	-0.013799	-0.014529	-0.011786	-0.00068741	-0.009074	0.016962	0.023354	0.026672	0.012152	-0.018986	0.005456
	0.45_430.0438	0.0049741	-0.049023	-0.13148	0.015455	0.010225	-0.020075	-0.052978	0.027457	0.015458	0.0035915	0.035521	-0.096637	-0.176	-0.069874	0.043937	0.11744	0.049819	-0.087719	0.099553	0.16057	-0.054606	0.076274	-0.0013949	-0.027647	-0.11522	-0.020197	-0.050432	-0.024764	0.012016	-0.020929	-0.012173	-0.0098467	0.010404	-0.0098098	-0.025925	-0.020855	-0.0084786	0.021705	-0.0071166	-0.063104	-0.041051	0.0065308	-0.042612	0.0028174	-0.0091118	0.042358	0.019658	-0.012273
	13.59_429.7867	0.040013	0.017708	0.025983	0.03978	-0.0082802	-0.018883	-0.0047611	0.014219	0.012301	0.087354	-0.023685	0.1006	0.050836	0.046097	-0.02361	-0.071731	-0.01111	-0.031543	0.060556	0.019353	0.022585	0.033301	0.0036167	0.013605	0.016682	0.00081979	-0.005199	0.013222	-0.0014948	-0.021771	-0.00033534	0.001054	-0.0045461	-0.0074668	-0.007685	0.00057777	-0.0045098	0.024787	0.028623	-0.0010873	0.018584	0.066632	-0.056448	0.031212	-0.0013622	-0.00087282	0.013094	0.0094604
	11.32_429.3670	0.013683	-0.0002379	0.0070565	-0.012231	0.028546	0.011873	0.028573	0.015744	-0.058803	0.0011286	-0.011943	-0.043576	0.038708	0.0053869	0.018338	0.06917	0.020925	0.014344	0.017009	-0.0045305	-0.0075989	0.0029109	0.034792	-0.0014792	-0.017261	0.0093887	-0.0070518	0.00089765	0.015586	-0.01079	0.0099569	-0.014568	-0.0091507	-0.009081	0.015565	-0.024193	-0.0076562	-0.00090337	-0.021384	0.0010526	0.0068277	-0.020859	0.0028421	-0.016759	0.03355	0.015384	0.00023846	0.0018902
	14.20_121.0278	0.033346	-0.0053825	-0.012262	0.0019972	0.0060881	-0.0034413	0.011251	0.0034919	0.0089103	-0.0019598	-0.02353	-0.003966	0.0038537	0.0095823	0.0018002	0.0017383	-0.0025728	0.0058231	-0.0053637	-0.0027532	-0.0018592	-0.000874	-0.009375	0.0027698	-0.010066	0.006674	-0.0076599	0.0046922	-0.010172	0.00041481	0.0090525	-0.011407	-0.0060399	-0.0068288	0.004116	-0.0043837	-0.00090775	0.0064276	0.025162	-0.0051882	0.0042066	-0.011591	0.0039356	-0.019247	-0.052104	0.0047961	-0.0050462	-0.015283
	9.33_121.0271	-0.0041414	0.0047796	0.018948	0.057073	-0.023937	-0.013234	0.039465	0.014342	-0.015067	0.022601	-0.011585	-0.0042283	0.0062263	-0.0028112	-0.0090594	0.0052557	-0.01536	-0.010834	0.024049	-0.0075454	-0.024816	-0.001572	0.02127	0.0047815	0.0038591	-0.0081165	0.007289	0.00090075	-0.011471	0.029722	0.011204	-0.0028749	0.0059223	-0.014922	0.016014	-0.022	-0.0061162	-0.0056569	-0.012626	-0.0022088	0.015156	0.012449	-0.027003	0.0063849	-0.0018579	0.00087383	-0.0078893	-0.00021585
	0.46_118.0862	0.018556	0.050778	-0.024636	-0.095291	0.033181	0.011346	0.029559	-0.043114	-0.037603	-0.018515	0.026213	-0.037437	0.067928	-0.075928	-0.006071	0.038111	0.0084406	-0.042406	0.037582	0.0025762	0.0070617	0.01528	0.020469	0.031632	-0.033618	-0.0068806	-0.013548	-0.021856	-0.022877	0.0118	-0.024943	-0.06501	0.045744	0.04986	0.0096374	0.015502	0.031392	0.046538	0.025296	0.0070538	-0.028973	-0.0037632	-0.001166	0.034251	0.0057612	0.018121	-0.00038053	-0.0028094
	2.78_117.9347	0.020069	0.026649	0.016772	0.0022755	-0.00095878	0.003558	-0.0070177	-0.0020517	-0.0018744	-0.0039139	0.0090751	0.0014196	-0.0069988	-0.0031141	0.00034096	-0.00062766	-0.026945	0.0015653	0.0099121	-0.0049608	-0.0077447	-0.0012358	-0.0048148	-0.0022135	0.002012	-0.0078653	0.001999	-0.0032376	0.0013491	-0.0040263	0.0012631	-0.00035085	-0.0030841	0.00040724	0.0020002	0.00085561	-0.0022062	-0.002505	-0.0011898	0.0013627	0.0011336	-0.00061149	0.0036887	0.0002628	0.0019218	0.003668	0.0066107	0.0094919
	3.56_117.9347	0.028184	-0.0056328	0.021173	0.0017656	-0.013993	-0.0009259	0.024888	-0.0021829	-0.0067353	0.014396	0.018892	0.0056368	-0.017136	-0.011556	-0.014621	-0.00091978	0.011153	-0.019222	0.0068351	-0.0013784	-0.0022546	-0.0067665	-0.0095008	0.0011073	-0.0051785	0.0070499	-0.0014975	0.0010781	0.0015889	0.0038417	-0.00014244	0.00053523	0.00019122	0.0043373	0.0015675	-0.0020988	-0.0034122	-0.004628	-0.0016941	-0.0028051	0.0011924	-1.1949e-05	0.00046112	0.0033839	-0.00088131	0.00065554	0.0064808	-0.00036387
	1.02_117.9346	0.028254	-0.0047603	0.0198	0.0020547	-0.012967	0.00034755	0.022094	-0.0022657	-0.0070532	0.012984	0.019323	0.0053149	-0.016766	-0.011405	-0.013512	-0.0012996	0.01008	-0.00076132	0.015966	-0.0008235	-0.0024228	-0.0048855	-0.0078718	0.0010285	-0.0046092	0.003895	-0.0016933	-0.00015314	0.0012541	0.0042255	-0.0013824	-0.00015146	0.0011409	0.0040155	0.00090685	-0.0026198	-0.0038757	-0.0037768	-0.0023386	-0.0030602	0.00093208	0.00060172	0.0007647	0.0021667	0.00091571	4.806e-05	-0.012021	-0.0018638
	13.89_433.3123	0.033057	-0.0058472	-0.012049	0.0040345	0.0079634	-0.0052372	0.012003	0.0027392	0.0095184	-0.00055707	-0.025072	-0.003318	0.0048858	0.0087704	0.0011717	0.0018815	-0.0037101	-0.00083923	-0.0067175	-0.011716	0.0059352	0.001896	0.0002007	0.011164	-0.0064917	0.00018828	-0.003675	0.0009541	0.0014936	0.00026019	-0.018603	-0.0070353	-0.0089456	-0.0092732	0.010129	0.003038	0.00094608	-0.0051699	-0.007862	-0.0033385	-0.0021191	-0.0094338	-0.011212	-0.0022243	-0.016554	0.024828	-0.046813	0.001832
	9.81_433.1489	0.010479	-0.027174	-0.026236	-0.017087	-0.0052351	-0.019888	-0.051179	0.0035713	-0.026224	-0.024863	0.021265	-0.0088504	-0.0066878	0.020832	-0.029957	-0.0088761	0.019822	0.015611	-0.012608	0.0067835	-0.031417	-0.011069	-0.014731	0.017103	0.012618	-0.0090653	0.0073128	-0.0045908	0.0046874	0.0012135	-0.0097592	-0.0052231	-0.018896	-0.020865	-0.0049046	-0.012299	0.0058848	-0.0052402	0.0010315	-0.0017726	0.022064	0.0045612	-0.02431	-0.030531	-0.0035972	-0.010543	0.0047203	-0.0015175
	4.17_433.1124	-0.028286	0.042955	-0.02895	-0.045859	0.042963	0.029181	0.019666	-0.017478	-0.01406	-0.0018474	0.020633	-0.0008604	0.054225	0.016139	-0.011094	0.009577	0.039628	-0.030147	-0.0026542	-0.059723	0.0088798	0.0079101	-0.022497	-0.0088317	-0.028287	0.015735	-0.015361	-0.0090277	-0.03127	0.016407	0.00035167	-0.0046524	-0.0093201	-0.007075	-0.03163	0.028002	-0.017939	0.0032599	0.03943	0.0025884	-0.0090129	0.014262	-0.0037645	0.015514	0.028593	-0.0084053	-0.0068627	-0.0045891
	4.59_433.1121	-0.013815	0.017466	-0.023426	0.075723	-0.06429	0.012611	-0.021735	-0.01894	0.035601	0.018613	-0.0027429	0.013767	-0.0062093	-0.0076296	0.053263	-0.0020958	0.052025	-0.0011351	-0.032636	-0.013895	-0.0046886	0.0064045	0.0038287	-0.038607	-0.020652	0.013894	0.018227	0.01241	-0.0061921	-0.010894	0.0054798	0.0028634	-0.0035934	0.012686	0.023422	0.0078441	-0.0036494	0.0014349	0.0008746	-0.0085743	-0.0013218	0.036916	0.012071	0.0094376	0.003247	-0.0034521	0.0060073	0.0034759
	3.50_433.1118	-0.026736	0.032261	-0.0014055	-0.0092005	0.05553	0.010204	-0.0027983	0.02498	-0.032418	-0.021527	-0.02487	0.024225	-0.021374	-0.011701	0.015543	0.010272	0.045711	-0.032671	0.032739	-0.064255	-0.041735	0.0020013	-0.0032456	0.0053297	-0.028217	-0.011629	-0.00079054	0.0077981	-0.0020203	0.018873	0.024959	0.029418	0.02961	-0.0064489	0.024371	-0.017563	0.021711	0.021922	0.0039071	0.01358	-0.0070574	0.0015033	-0.020675	0.0044087	-0.0083883	0.0010776	-0.0052829	-0.0033956
	2.61_433.0341	0.019076	0.029573	0.017837	0.002025	-0.00068266	0.0029297	-0.0075247	-0.001989	-0.0011428	-0.0042786	0.0083696	0.0014203	-0.0069337	-0.0029136	0.00060809	-0.0002165	-0.010574	0.0024631	0.0024095	0.00050836	-0.0040429	-0.0045411	-0.0037964	-0.0052154	0.0089949	-0.026583	0.0017164	-0.0098513	0.0004771	-0.0081772	-0.005876	0.0021887	-0.0033955	0.00096282	0.0035691	-0.00038178	-0.0021016	-0.0011003	-0.0030596	0.0020208	0.0020024	-0.0015599	0.0039694	0.00075416	0.0023037	0.0045046	0.0020989	-0.016282
	0.44_433.0177	0.020122	0.062154	0.0067338	-0.017796	-0.051316	0.029436	0.001266	-0.064643	0.044942	-0.02359	-0.011065	0.012326	0.067973	-0.061225	-0.0080502	0.051186	-0.012248	-0.0049715	-0.023319	0.0070487	0.0025302	0.018976	0.015983	-0.018123	-0.024899	-0.086284	-0.061537	0.1087	0.069345	0.02783	0.0030882	-0.080234	0.022625	0.022205	-0.015947	0.073315	-0.019113	-0.0069341	0.02564	0.021943	-0.012526	0.0021989	-0.0020643	0.001857	-0.16897	-0.035981	0.049264	-0.0039854
	13.88_432.3052	-0.026396	-0.03325	0.0038775	-0.025503	-0.014677	-0.0064431	0.0098495	-0.0077357	-0.010083	-0.033701	-0.045964	0.039334	0.006082	0.010764	0.033612	0.016012	0.0029753	-0.0086886	0.02521	0.000305	-0.040706	-0.0098701	-0.011916	0.017102	0.010713	-0.011329	-0.01738	-0.0032615	-0.027169	0.0069502	0.0010402	0.067878	-0.0021292	-0.029732	0.014531	0.0003651	0.017597	0.013144	0.00037307	0.0069326	-0.013415	-0.0064326	0.010601	-0.018292	-0.0014766	-0.009869	-0.0025937	0.0044912
	3.84_432.2781	0.018012	0.011119	0.0029608	-0.0024118	0.017071	-0.0052585	0.012274	0.00068292	0.015353	0.00035876	-0.020399	-0.0028731	0.0026844	0.0028123	-0.0027594	0.0055922	0.054093	-0.0039304	0.010915	-0.02539	-0.011084	0.0060463	0.014796	0.01757	-0.010388	0.00586	0.010392	0.0043595	-0.0038854	0.00049834	-0.0019108	-0.026132	0.0089118	0.012903	0.017215	-0.013644	0.006377	-0.0015704	-0.00073951	0.0029295	0.011982	-0.017024	-0.0029022	0.0085991	-0.0071941	-0.016597	0.020968	-0.00082224
	13.58_432.2691	0.038879	-0.0047604	-0.014954	0.0042661	0.0092583	-0.0040778	0.011754	0.0023367	0.0089738	0.00068898	-0.027343	-0.0050742	0.0041784	0.01042	0.0020767	0.0045448	-0.0015302	0.0055228	-0.015454	-0.020277	0.0054073	0.019996	0.0010272	0.017005	-0.0023894	-0.0055464	0.0068099	-0.025999	-0.0093462	0.0029311	-0.033118	0.0021961	-0.012581	-0.00064233	0.033147	0.0021589	0.01493	0.010881	-0.031648	-0.018009	0.025546	-0.0080733	-0.0083244	0.0077614	0.0029396	0.0052939	0.0039086	0.0055659
	12.79_432.1535	0.02238	-0.0087501	-0.013984	-0.0060616	0.00070175	-0.028388	0.0021478	0.0043563	0.0070541	0.012896	0.0023449	-0.0092282	0.013366	0.0042945	0.012666	0.097928	-0.0056883	0.0092899	-0.010182	-0.011738	-0.019316	0.0012541	0.0047299	0.0094822	-0.036984	0.0024404	0.026416	-0.013992	0.01065	-0.0058879	-0.0072943	0.014418	-0.00036558	0.0032638	0.015938	-0.0097416	0.017675	-0.01079	-0.036951	-0.010754	0.0044261	0.028019	0.0087707	0.013532	0.021197	0.0085828	0.0051099	0.0086684
	0.52_124.0385	-0.0010452	0.058916	0.013598	-0.051912	0.10038	0.03583	0.015053	0.0038508	0.064662	0.029701	0.045017	0.054911	0.057638	-0.0052616	0.029072	0.017214	0.022919	-0.025991	-0.0002362	-0.022451	-0.023585	0.0041325	0.010756	-0.010443	0.0014777	0.022949	0.010401	-0.0093646	0.012227	0.0071023	0.0093899	-0.0011866	-0.015315	-0.031282	-0.0044457	0.046255	-0.02652	0.066603	-0.072207	0.028656	-0.016363	0.0024182	-0.0047456	-0.010897	-0.0076028	0.0013941	0.017394	0.017858
	0.47_123.9949	0.037632	0.0015069	-0.092941	0.11796	-0.075876	-0.021693	-0.017987	-0.030881	0.05158	0.090433	0.12455	-0.02683	0.010629	0.11206	-0.024608	0.076605	0.011308	-0.006495	-0.013883	0.042168	-0.01655	-0.0165	0.019516	-0.024607	0.11163	0.017276	-0.087654	0.079904	0.043623	-0.0060505	0.10335	-0.0066874	-0.012282	0.077906	0.0052332	-0.23765	-0.00040259	0.0034554	0.083125	0.29687	-0.08119	0.038044	0.061834	-0.0030755	0.0051272	-0.016105	-0.0017781	0.0044533
	0.50_123.0552	0.017171	0.034916	0.019825	0.0015215	-0.00012712	0.00143	-0.0081406	-0.0019008	0.00048571	-0.0049575	0.0063463	0.0013793	-0.0064446	-0.0022259	0.0011599	0.00059095	0.0073376	0.0030413	-0.0066109	0.0072133	0.00070809	-0.0087025	-0.002938	-0.0093725	0.018782	-0.053224	0.0015348	-0.019313	-0.00058986	-0.014115	-0.015441	0.0057823	-0.0042829	0.0017036	0.0057866	-0.0020207	-0.0020412	0.00076151	-0.0055505	0.0032562	0.0030957	-0.0028134	0.0047889	0.0013681	0.0028782	0.0059727	0.026615	0.0089667
	0.40_122.9247	-0.0010039	0.049211	0.022351	0.036329	0.0031941	-0.016813	0.0055205	0.010534	0.012715	-0.052429	0.017389	-0.015634	0.016825	-0.0006601	0.015216	0.0027199	0.066449	0.0010683	-0.01956	0.0049937	0.0048149	0.017051	-0.087999	-0.057852	-0.041076	0.059316	-0.010015	0.013757	0.019552	-0.029521	0.02557	-0.011045	0.0062305	-0.015958	0.003291	0.0096029	0.00019779	0.0021017	0.010242	0.0221	0.0071073	-0.0028823	-0.0010761	-0.00061407	0.01983	0.0048986	-0.014646	-0.012971
	13.85_121.0646	0.023448	-0.0059253	-0.011852	-0.0068945	-0.0022779	-0.033133	0.0087003	0.0091769	0.0035787	0.0097283	-0.012836	0.020247	0.039391	-0.037476	-0.0017363	-0.057249	-0.0038359	-0.0067967	-0.016863	-0.021836	0.0079214	-0.022716	0.014707	-0.00094509	0.043253	0.0089333	-0.026275	0.052777	0.0079572	0.017567	0.032314	0.0077466	0.015301	-0.033817	0.021255	0.019235	-0.02127	-0.007662	-0.030832	0.022706	-0.0054884	0.017424	-0.046815	0.036037	0.010152	-0.052716	-0.0090467	0.0076661
	3.84_437.2347	0.023616	0.011624	-0.0050506	-0.0025914	0.020876	0.0019948	0.0039957	-0.00065091	0.012786	-0.00013531	-0.021303	-0.0024944	0.0028716	-2.7357e-05	-0.00019943	0.0036701	0.049907	0.0074183	0.021182	-0.018998	-0.01376	0.018937	0.010209	0.016309	-0.024739	0.0035954	0.0025053	0.032801	0.0011505	0.0029679	0.0094519	-0.010628	-0.016707	0.0030378	0.0055802	0.010257	-0.015164	-0.0090462	0.00036944	0.034843	-0.010459	0.0020228	-0.025147	-0.011344	-0.010582	-0.060254	-0.0439	0.0045448
	14.20_437.2067	0.062581	-0.0040651	-0.016486	-0.038607	0.016031	0.020534	-0.03009	-0.0080442	0.0088293	-0.022055	0.013871	0.0036251	-0.01007	0.0017997	0.0010899	-0.0040406	0.0090401	0.021457	-0.023713	-0.013944	-0.012457	0.028137	-0.033985	-0.007721	0.0076895	-0.0088318	-0.0053942	-0.035178	0.033197	0.01126	0.022189	0.0039457	-0.0048619	0.035669	0.042265	0.013958	0.08741	-0.04123	0.0096348	0.079041	0.014678	-0.072467	-0.01294	0.020505	-0.07305	0.01648	0.0093969	-0.00021731
	11.19_437.1931	-0.020088	0.018144	-0.011355	0.031241	0.0026524	-0.0049875	-0.011429	-0.059993	-0.019163	-0.032598	-0.020739	0.012249	-0.015445	-0.012384	0.025431	0.0054596	0.037776	-0.016882	-0.0052406	-0.035677	-0.034244	0.0044393	0.014882	-0.03347	-0.014793	0.0077394	-0.0018547	-0.00089342	0.0056386	-0.0047937	0.0045214	0.0060336	0.0043217	0.00029099	0.018821	0.0039259	0.0066661	0.012308	0.0030989	-0.00028073	0.00049621	-0.0013114	0.0064548	0.0029018	-0.0050537	0.0010469	0.012236	0.013199
	12.43_436.8885	0.0014835	0.0034768	0.02856	0.0058573	-0.006219	-0.0057679	0.060759	0.058786	0.028821	-0.027213	0.023493	-0.004934	0.0056608	-0.010181	-0.018299	0.0066063	-0.017987	-0.040641	-0.00015145	-0.008098	-0.014956	-0.0085283	-0.015295	-0.030026	0.0036254	-0.020338	-0.0050092	-0.0028871	-0.0094351	0.002068	-0.019299	0.011085	0.0042004	0.0024866	0.016256	-0.0056882	-0.013993	0.0034692	-0.0085987	0.01715	0.0038929	-0.0030625	0.0092143	-0.0014013	0.0036788	0.0031984	-0.012913	0.0010017
	12.64_436.2781	0.016707	-0.011941	0.0044326	0.022897	0.03325	0.0046042	-0.0011531	-0.026368	-0.0035842	-0.029165	0.039212	-0.015978	0.00067412	-0.017426	0.0062822	-0.010002	0.0023338	0.008222	-0.013572	0.0064656	-0.0091114	-0.0008698	3.9065e-05	0.011358	0.0073717	-0.0056166	-0.0015872	0.0033981	-0.0061148	0.015116	-0.012855	0.0015425	0.0010559	0.0035108	0.00021142	-0.0021657	-0.0064134	-0.00051281	-0.0023259	0.0017613	-0.0004806	-0.0065364	0.0017236	-0.0023931	0.0012962	0.00085212	0.0025044	-0.014438
	0.44_435.0510	-0.01282	0.040353	-0.0074637	0.0041919	-0.014007	0.011333	-0.048542	-0.090072	0.071844	0.071685	-0.030696	0.03478	-0.038687	-0.014411	0.060439	-0.0054779	0.00099807	-0.045305	0.045269	-0.06756	-0.020506	0.0072376	0.085269	-0.044403	-0.02409	-0.04495	-0.0029765	-0.035505	-0.0011587	-0.026435	0.03283	-0.010329	0.01862	0.011026	0.043634	-0.00072958	-0.017995	-0.017088	-0.021307	-0.014844	0.020154	-0.0092512	-0.10804	0.012505	-0.015799	-2.2265e-05	-0.042614	-0.0026015
	10.26_434.0798	0.032754	-0.0055984	-0.010143	0.0033462	0.0062459	-0.0049845	0.012665	0.0038494	0.0093322	-0.0010614	-0.021614	-0.003785	0.0043182	0.010995	9.3962e-05	0.0033387	0.0012618	-0.0028304	-0.011189	-0.0055866	-0.002827	0.0058601	-0.00065871	-0.0046168	-0.002386	0.0021831	-0.0061112	-0.011985	-0.010958	0.0088618	-0.0032322	-0.011886	-0.0091618	0.018187	-0.0015389	-0.0029172	-0.0038439	0.019166	0.0032778	-0.010107	0.015545	-0.0048598	-0.0062239	-0.0014389	-0.0021401	-0.0032881	0.039833	0.0069332
	0.46_434.0401	0.0086918	0.031644	0.011391	0.017637	-0.0082594	0.01309	-0.018077	0.0011537	-0.019268	0.034055	-0.017732	0.0065229	-0.0080039	0.0016229	-0.0032051	0.0017547	0.0030754	0.003481	-0.004397	0.0013693	-0.010625	-0.007075	0.007316	-0.0050685	0.013298	-0.03175	0.0056803	-0.0081308	-0.0041966	-0.020824	-0.0050551	0.0013752	-0.0091723	0.00050737	0.0012325	0.00043032	0.0018738	0.0013109	-0.0085157	0.002801	0.033223	0.020317	-0.059549	0.015232	8.7931e-05	0.0050966	-0.0057575	-0.0022112
	11.21_124.9570	0.020638	-0.000448	-0.001153	0.021466	-0.012274	0.025414	-0.017268	0.00096958	-0.032016	0.039431	-0.00010594	0.0071953	-0.014182	-0.0050733	-0.0070415	-0.0034528	-0.0012721	0.0076397	0.0086353	-0.0085521	-0.012598	-0.0066552	0.008513	0.0042522	-0.0015174	0.0015844	0.0035416	0.0024264	-0.0027216	-0.015686	-0.0016711	-0.0059454	-0.0069014	0.0025938	-0.0060038	-0.0002905	0.001858	-0.00033777	-0.0063665	0.00075012	0.039551	0.026837	-0.077222	0.017568	-0.00047968	0.00060975	0.0066525	-0.0017636
	10.56_124.9569	0.031335	-0.0022302	-0.000785	0.032927	0.0046196	0.015395	0.02513	0.003701	-0.052453	-0.078182	0.018873	-0.0081145	-0.073686	0.043483	0.035969	0.077184	-0.001301	0.0095899	-0.002806	0.013165	-0.032381	-0.004458	0.065274	0.036457	-0.031737	-0.028378	0.037748	0.0051416	-0.037898	-0.010675	0.023805	0.037896	-0.010869	0.055063	-0.032043	0.048258	-0.040636	-0.033194	0.013547	0.080818	-0.056057	0.0027006	-0.01719	-0.018463	-0.0024203	-0.018051	-0.0090462	0.0083425
	0.46_124.9564	0.031009	-0.0040003	0.016117	-0.00051213	-0.0086638	0.0069914	-0.027972	0.0028402	-0.014826	-0.0054504	0.012958	0.002347	0.01436	0.012585	0.017663	-0.004191	0.0079306	0.0058449	0.039004	0.0081755	0.0063613	0.0028088	-0.0034897	0.0065138	-0.0043426	0.00028994	-0.004758	0.0011669	-0.00075102	0.0031985	-0.0032836	-0.00079631	0.0039416	0.0021682	-0.00094975	-0.0014725	-0.0013027	-0.0018258	-0.0012048	-0.0014898	0.00018379	0.0013005	-0.0022451	-0.0031622	0.003703	-0.001696	-0.0091013	0.005044
	13.55_440.3563	0.03335	-0.0059385	-0.010348	0.0026264	0.0047014	-0.0063225	0.01358	0.0034257	0.0093522	-0.001289	-0.023662	-0.0040461	0.0034689	0.0096836	0.00011867	0.0021585	0.00038601	-0.0059975	-0.012895	-0.0035718	0.0019762	0.0033153	-0.0026354	-0.0026688	-0.0069095	-0.0071864	-0.0036095	0.0084841	-0.00036528	-0.00075703	0.0054028	-0.00069567	-0.0027398	-0.0049405	6.4194e-05	-0.0040702	-0.01715	-0.0015683	-0.0040289	0.0077011	-0.0062934	0.0036326	-0.0050263	-0.012904	0.002683	-0.00437	-0.043513	0.004218
	0.46_440.0317	0.0078736	0.041188	0.0029621	0.0069783	-0.015394	-0.0066661	-0.018197	0.0036642	-0.035382	0.056086	-0.001883	-0.048225	-0.0069033	0.019515	-0.0078079	-0.019535	0.027688	0.0065769	-0.020012	0.0075167	-0.0050281	-0.0053887	0.0067672	-0.0075794	0.0040988	-0.033625	-0.027716	-0.024807	-0.059933	0.078233	0.030838	-0.0057741	-0.02492	0.0082119	0.0062442	-0.0031458	-0.014842	-0.01815	-0.009221	-0.022173	0.026201	0.028564	-0.057969	0.025789	0.0018112	-0.0033943	0.046495	-0.0031051
	1.72_440.0262	0.01658	0.036811	0.020539	0.0014214	5.2088e-05	0.0012215	-0.0087201	-0.0018835	0.00073098	-0.0053174	0.0064297	0.0014949	-0.0065671	-0.0023669	0.0011246	0.00072239	0.02449	0.0061367	-0.013101	0.010026	-0.0076091	-0.0021525	0.0020296	-0.005893	0.0028083	0.0063233	0.00215	0.0057117	9.047e-05	-0.0074918	0.0056169	-0.0016822	-0.00087455	-0.0032389	0.0037562	0.0041155	0.0013762	-0.00070692	-0.00085118	-0.00082076	0.0030927	-0.0024323	-0.00061355	0.0015394	0.0017644	0.0026904	0.016789	7.9547e-05
	10.24_439.9370	0.02823	-0.0050607	0.020273	0.0019552	-0.01332	-9.0835e-05	0.023056	-0.0022372	-0.0069438	0.01347	0.019175	0.0054257	-0.016894	-0.011457	-0.013894	-0.0011689	0.01045	-0.0071165	0.012822	-0.0010145	-0.0023649	-0.005533	-0.0084326	0.0010556	-0.0048052	0.0049811	-0.0016259	0.0002707	0.0013694	0.0040934	-0.00095552	8.4934e-05	0.00081395	0.0041263	0.0011343	-0.0024405	-0.0037162	-0.0040698	-0.0021167	-0.0029723	0.0010217	0.00039047	0.00066019	0.0025857	0.00029708	0.00025719	0.010495	-0.0045556
	14.53_439.2769	0.054193	0.0081771	0.0054911	-0.0208	0.057044	-0.0050695	0.0022715	0.035559	-0.036374	0.067351	-0.05024	0.0097525	-0.012829	0.011245	-0.011518	0.0052379	-0.017871	0.0034524	-0.0019785	-0.0041292	0.046131	0.015522	-0.035259	-0.0016146	-0.019685	-0.0025607	0.033395	0.00081581	0.0022441	0.0052667	-0.0036774	0.034059	0.010108	0.019597	-0.03116	-0.032406	-0.022349	0.010535	0.0012098	0.05847	0.017814	-0.041085	0.066977	-0.015985	-0.00086305	0.038904	-0.013695	0.015674
	0.45_439.1436	-0.011493	-0.022749	-0.034201	0.097482	-0.060721	0.030581	-0.010107	-0.0083543	-0.016187	-0.0040132	0.0040413	-0.011869	0.013692	-0.0061786	0.0066748	-0.0021595	0.025266	-0.0023899	0.0068024	-0.035804	0.051308	0.012516	-0.019196	-0.065254	-0.050457	0.0070024	0.027793	0.018073	0.0039282	-0.030196	-0.0047361	0.0021642	-0.027366	0.037098	0.026291	0.0034336	-0.014025	0.0072261	0.00105	0.0042238	-0.0096978	0.025433	0.0078006	0.0021068	0.010661	0.00025759	0.06419	-0.0014191
	0.43_439.0108	-0.01217	0.040997	-0.024622	-0.042698	-0.051647	-0.021091	0.019646	0.028029	0.014425	-0.10358	0.033611	-0.035705	-0.02028	0.0094182	0.020601	-0.0086858	-0.030582	-0.0099465	-0.016237	-0.040737	0.048527	0.0045036	-0.086001	0.01617	-0.026314	-0.016514	-0.082915	-0.011994	-0.10306	-0.012009	0.0054205	-0.016828	-0.098584	-0.0059866	-0.022833	-0.011047	0.022557	0.013877	0.036793	0.0075724	-0.015969	0.0090096	0.051263	0.019923	0.036513	-0.00029151	0.036001	0.00098538
	14.62_437.3406	0.034628	-0.0053914	-0.012413	0.0012407	0.0047347	-0.006389	0.012038	0.0031234	0.0097766	-0.00224	-0.023904	-0.0037913	0.0024968	0.01053	0.0011365	0.002206	-0.001452	-0.0016111	-0.012125	-0.0015319	-0.0026726	0.0020434	-0.0016934	-0.0068482	-0.0031929	-0.0062794	0.0070146	-0.0030151	-0.00040306	-0.0044451	-0.0025121	0.0040391	0.005856	0.0049905	-0.00091765	0.0079505	0.0080752	0.0019614	-0.0067034	0.0023694	0.004741	0.0077084	-0.0039043	0.0092798	-0.011003	0.020958	0.019222	-0.0043814
	13.57_437.2398	0.017244	0.017906	0.036652	-0.002392	-0.01438	-0.017534	0.036878	-0.0020231	0.0063604	0.016361	-0.001302	0.0063677	-0.01228	-0.0055378	-0.015668	0.0050698	-0.027878	-0.041834	0.010879	-0.0046423	-0.0055608	-0.00345	-0.017621	-0.0020379	-0.00055244	-0.0037566	0.0015513	-0.0014171	0.0032502	-0.0023175	0.0047237	0.003301	-0.0069671	0.0031255	0.0046685	-4.2235e-05	-0.0029567	-0.0052403	-0.00060894	0.0013911	0.000903	-0.00057259	0.0053346	0.0046172	-0.0013268	0.0059671	0.025175	-0.0028981
	0.46_127.9612	0.014536	0.016671	0.016653	-0.046873	0.0016746	0.0034592	-0.023946	0.058049	-0.02919	-0.04128	-0.011913	0.035819	0.0037492	0.020539	0.035981	0.0105	-0.00095047	0.0069961	0.023124	0.0076004	-0.0089302	0.044733	0.012573	-0.043709	0.0068203	0.064753	-0.047096	0.012676	-0.0080421	0.0046405	-0.040868	0.0086615	0.023761	0.0039298	0.020842	0.011105	0.016294	0.032038	-0.0096882	0.024514	0.044012	-0.018882	0.011806	0.0047352	-0.00092464	-0.0011463	0.0018205	0.001777
	0.44_126.9491	0.012158	-0.026569	-0.042754	-0.023118	-0.024179	0.03988	0.067768	-0.027433	-0.042483	-0.0061453	0.0033746	-0.032125	0.032926	-0.072651	-0.029125	-0.052042	0.055272	-0.012015	0.05161	-0.014283	-0.03043	-0.0016555	0.016324	0.038429	-0.0082121	-0.010206	0.034571	-0.0088539	-0.001103	-0.017404	-0.039354	-0.027669	-0.062395	0.013922	-0.055674	-0.008976	-0.0086641	-0.0040166	0.057311	-0.012099	0.0029417	-0.017975	0.053929	0.038248	-0.079706	-0.075971	0.011986	0.00398
	13.78_124.9578	0.036144	0.0044128	0.0095273	0.0064292	-0.0047577	0.017374	-0.011157	0.0016906	-0.014041	-0.0035362	0.0036039	-0.02043	-0.00062426	-0.070899	0.00051839	0.017185	-0.0045457	0.011366	0.0046851	-0.055633	0.015917	-0.020233	-0.0006057	-0.0019387	0.035547	0.01334	-0.011606	0.0018596	-0.00050302	0.0044922	0.0080724	0.0038012	0.0017604	0.0037975	-0.015192	0.0022886	-0.0086902	-0.012089	-0.0015676	0.0060719	-0.0029454	-0.012971	-0.005692	-0.0044469	0.0057907	0.0049901	-0.013886	0.0044049
	13.51_124.9577	0.023556	-0.0020299	0.0026789	-0.019211	0.0045432	0.036668	-0.0037539	0.043923	0.0042135	-0.0048776	0.030187	0.0058451	-0.012734	-0.011142	-0.013546	-0.0029353	-0.0055685	0.010682	0.00058121	-0.0085932	-0.0059642	-0.0096209	-0.0080858	0.0123	-0.003392	-0.0093481	0.043557	-0.030849	0.073363	0.037694	0.044813	-0.019776	-0.062444	-0.0076851	-0.060668	-0.017521	-0.0044941	-0.043571	0.05307	-0.021379	-0.00061535	-0.010502	0.0090167	0.0054385	0.027295	0.00025803	-0.013625	-0.020295
	12.58_124.9574	0.01789	0.031392	0.018779	0.0015927	-0.00018407	0.00034029	-0.0059195	-0.0021255	0.001117	-0.0046213	0.0033763	0.0011828	-0.004567	-0.000805	0.001123	0.00036045	-0.075523	-0.0030771	0.02736	-0.017396	-0.017706	0.0079261	-0.0083681	0.0029823	-0.011565	0.030688	0.0039151	0.011205	0.0036666	0.0024578	0.019321	-0.0055401	-0.0046038	-0.0019609	-0.00048743	0.0048143	-0.0019214	-0.0054263	0.0033989	0.0013585	-0.000788	0.0012107	0.004521	-0.00080341	0.001362	0.0035475	-0.021702	0.035335
	10.26_443.9351	0.031828	-0.005695	-0.0095807	0.0042793	0.0050703	-0.0062575	0.013372	0.0041655	0.0095309	6.0783e-05	-0.022053	-0.0043719	0.0031723	0.0098419	-0.00089876	0.003628	-0.00028539	-0.0046758	-0.014002	-0.017394	0.0016074	0.013943	-0.0075628	0.0032339	-0.017397	0.0040693	0.0048401	-0.013815	0.010277	-0.0052627	-0.019165	-0.0059502	0.0044488	0.0040822	0.011007	-0.0061459	0.023091	-0.0096552	0.010438	-0.0032709	0.019166	0.0089417	0.0048472	0.010107	-0.010205	-0.023836	0.0056925	0.020787
	14.62_443.3503	0.026719	-0.019401	-0.03329	-0.00032579	0.0072676	-0.00077046	-0.031038	1.7163e-05	-0.0068086	-0.0013594	0.047821	0.014442	-0.0058899	0.059808	0.013331	0.045166	0.013961	0.020196	-0.032194	0.018577	-0.024649	0.0014533	-0.0028733	0.0037453	-0.041496	-0.016803	0.023829	0.0036616	0.0076586	-0.0036645	-0.03652	-0.014309	0.027549	-0.024127	0.016063	0.0090377	0.0020993	-0.0016854	-0.0053551	-0.017522	0.0071012	0.010026	0.0010666	0.011928	-0.010988	-0.011377	0.013751	-0.00081034
	2.61_443.0627	0.017248	0.034838	0.019801	0.0015748	-0.00014568	0.0016411	-0.0083427	-0.0019102	0.00026757	-0.0050172	0.0068443	0.001456	-0.0066248	-0.002461	0.0010168	0.00048854	0.01339	0.0047228	-0.008403	0.0073696	-0.0052096	-0.003949	-0.00022409	-0.0064152	0.0072697	-0.012493	0.0019348	-0.0025809	4.4793e-05	-0.0089243	-0.0010052	0.00062013	-0.0020931	-0.0013507	0.0041071	0.0019309	-5.6502e-05	-0.00051041	-0.0022499	0.0005982	0.0028512	-0.0023123	0.0014482	0.001332	0.0020995	0.0037276	-0.004211	0.0038948
	0.46_443.0379	-0.021758	0.046873	-0.016785	0.046967	-0.063779	-0.013199	-0.014354	-0.018627	0.00093888	0.010196	-0.0039557	-0.070724	0.015278	0.02471	0.003533	-0.018497	0.037399	-0.0047307	-0.024799	-0.01898	-0.027366	0.0071058	-0.098969	-0.047993	-0.01626	0.0080925	-0.065853	-0.013083	-0.056585	-0.046094	0.0070214	-0.11485	-0.01036	-0.010416	-0.10125	-0.0061608	-0.015576	-0.0070546	0.015653	-0.011848	0.017882	0.04489	-0.036842	0.03152	0.035988	0.0019606	-0.010382	0.0042665
	10.25_442.9741	-0.0014535	-0.018751	-0.013606	-0.01729	-0.011267	-0.07524	-0.022757	0.017562	0.019649	0.017255	0.016063	0.015997	-0.024569	0.023288	0.019375	-0.0099678	-0.0060895	-0.006298	-0.018194	0.020812	-0.017088	0.017877	-0.0070387	-0.008141	0.01303	0.0055079	0.018688	-0.0048949	0.013193	0.00799	0.013903	0.0079717	0.0015462	-0.0092843	0.017134	0.023275	0.0053501	-0.020843	-0.038088	-0.0045405	0.01804	0.055362	0.012024	0.0017793	-0.017498	0.0022647	-0.0072766	0.014742
	0.46_442.1570	0.0081252	0.099983	0.033736	-0.016424	0.011516	-0.021396	0.021727	-0.0026218	-0.054681	-0.083082	-0.089742	0.062043	-0.058748	0.015947	0.029464	-0.12832	-0.016999	-0.0098565	-0.028468	0.0068317	0.024222	0.03939	0.033026	-0.03073	0.066144	0.1636	-0.19732	-0.10731	0.26177	0.082742	-0.36242	-0.056168	-0.11729	-0.014441	0.11617	-0.1678	-0.10096	-0.03852	0.0029463	-0.050377	-0.40112	0.20485	-0.23145	-0.055871	0.026932	-0.027062	-0.0033786	-0.00061337
	14.47_442.0236	0.0079945	-0.01571	-0.004178	0.040055	0.025461	0.016158	-0.010887	-0.023266	-0.023315	0.0085098	0.016295	-0.011409	-0.00048815	-0.01394	0.002315	-0.0089704	0.0056209	0.011363	-0.020572	0.0078216	-0.010594	-0.0023067	-0.0025901	0.010671	0.0099541	-0.0017105	-0.00037415	0.0058811	-0.007482	-0.0043388	-0.0074314	-0.014739	0.0046288	-0.015902	0.0025515	-0.016253	0.002533	0.00095265	-0.010463	0.0048393	0.011938	0.0042143	-0.019108	0.00086506	-0.0024015	0.004686	0.006326	-0.017499
	10.24_441.9383	-0.0051617	0.00223	0.007484	-0.00096382	0.060146	0.017987	0.0054232	0.020114	0.029094	-0.049352	0.03488	-0.019099	0.011995	-0.016613	-5.6295e-06	-0.0054859	-0.040334	0.0074132	-0.029986	0.004702	-0.025301	0.0027819	-0.0069307	-0.0089561	0.014445	-0.0020469	0.0039206	0.013895	-0.010494	0.026079	-0.012803	0.0013715	-0.0042519	-0.0051322	0.00044579	-0.010915	-0.0069034	0.0010084	-0.0027466	0.013794	0.0023116	-0.010012	0.009856	-0.0081079	0.0036174	0.0052593	0.004595	0.0024106
	0.49_441.7999	0.011947	-0.02587	0.011145	-0.0055553	-0.012125	-0.01546	0.076264	0.060943	-0.028847	-0.052158	0.030832	0.028294	-0.029531	-0.02209	-0.00098716	0.011509	0.02324	-0.094027	-0.062145	0.0023819	-0.035722	-0.041228	0.061588	-0.04905	0.019123	-0.011217	0.0211	0.025638	-0.06591	0.016727	0.058403	-0.014751	0.059817	-0.069018	0.00012407	-0.018919	0.11625	0.040215	0.02754	0.019913	-0.048473	0.0022647	-0.027735	-0.007988	-0.0085405	-0.001997	0.024348	-0.00076016
	4.68_441.1360	0.016717	0.036476	0.020416	0.0014688	1.3584e-05	0.001381	-0.0087542	-0.0018918	0.00056166	-0.0052988	0.0067183	0.0015237	-0.0066575	-0.0024877	0.0010434	0.00064042	0.025541	0.006683	-0.013197	0.0096928	-0.0099238	-0.00027329	0.0029155	-0.0046332	-0.0017263	0.021905	0.0022984	0.012027	0.00037093	-0.0053591	0.011146	-0.0036695	-6.8335e-05	-0.0043347	0.0030491	0.0055725	0.0020569	-0.001253	0.00043065	-0.0018085	0.0029452	-0.0021871	-0.0018126	0.0014914	0.0014628	0.0018316	0.0069655	-0.0020941
	9.62_127.9638	0.02103	-0.00030776	-0.00075545	0.020717	-0.011896	0.024859	-0.016807	0.00082967	-0.031081	0.037631	0.00097957	0.0069573	-0.014081	-0.0052414	-0.0068409	-0.0034898	-0.0015054	0.0077738	0.0085431	-0.0080842	-0.013539	-0.0080585	0.0091372	0.0051325	0.00034915	0.0045711	0.0051175	0.0049466	0.0026027	-0.033973	-0.0078418	-0.010865	-0.0075947	-0.0005495	-0.0060572	0.0019081	0.0042222	0.0022312	-0.0011696	-0.0016658	0.012316	0.012554	-0.024676	0.007604	-0.0014388	0.001291	0.00031444	0.010328
	4.16_449.1066	0.0082743	0.033752	0.012267	0.017297	-0.0079777	0.012941	-0.018791	0.001146	-0.018897	0.03305	-0.016673	0.0065972	-0.0083983	0.0011758	-0.0031888	0.0018882	0.031428	0.0074537	-0.015462	0.0075859	-0.017448	-0.0030181	0.012703	-0.0040963	0.002293	0.020421	0.0069226	0.012628	-0.00093623	-0.015776	0.0095652	-0.0031633	0.0011202	-0.0067447	0.0057562	0.0062696	0.0031329	0.00034369	-0.00075914	-0.0091434	-0.014794	-0.0044539	0.025878	-0.0028886	-0.0039627	0.0010294	-0.013791	-0.0049535
	0.44_449.0295	-0.0090828	0.042119	-0.015611	-0.034917	-0.05139	0.029611	-0.02545	0.022659	0.018367	0.046623	-0.0079506	-0.045267	-0.012423	0.020194	-0.02486	-0.01664	0.012038	0.0039741	-0.03177	-0.014106	0.016666	0.00016441	0.00036287	0.056264	-0.00047818	-0.01687	-0.035981	0.012941	-0.089566	0.051905	0.023786	-0.05011	-0.06709	0.039333	-0.027201	-0.010956	-0.020474	-0.016392	0.0024441	-0.034078	0.013097	0.042186	-0.040286	0.035119	0.010784	-0.0030467	0.017627	0.00070543
	12.64_447.2720	0.015893	-0.01279	0.0041009	0.02464	0.034829	0.0040384	-0.00050522	-0.02706	-0.0030852	-0.031466	0.04039	-0.01715	0.0017687	-0.017881	0.0069929	-0.010285	0.0029618	0.008201	-0.014692	0.0065445	0.0029987	0.00058297	-0.03014	-0.0031163	0.0050559	-0.0064299	-0.0075609	0.003086	-0.0064684	0.012892	0.0014403	-0.045991	0.024944	-0.05875	0.016142	-0.067935	0.016733	-0.0010933	-0.022514	0.018314	0.012201	-0.0059953	0.0061597	-0.009528	-0.0023956	0.014249	-0.0081168	-0.011484
	12.45_447.2706	0.015799	-0.019795	0.017273	0.020736	0.021562	-0.0091689	0.030439	-0.024558	0.001051	-0.015128	0.034347	-0.012175	-0.0039234	-0.019902	-0.0054028	-0.0062272	0.020174	0.0069624	0.0032498	0.00799	-0.0047846	0.00032232	-0.0096814	0.0061353	0.00081539	-0.0026302	-0.0067824	-0.0016696	-0.001553	0.011764	-0.0085108	0.0046353	0.0038709	0.0065884	0.0019419	0.0027135	-0.012206	-0.0019085	-0.0021083	0.00093441	-0.0014554	-0.00497	0.0010098	-0.0003561	0.003521	-0.00012504	0.0017188	-0.0018686
	3.90_446.2572	0.016804	0.036175	0.020301	0.0014786	-1.3497e-05	0.0013888	-0.0086338	-0.0018935	0.00054871	-0.0052323	0.0066424	0.0014951	-0.0066149	-0.0024352	0.0010671	0.00063166	0.02197	0.0059648	-0.011909	0.0092117	-0.007819	-0.0019425	0.0017611	-0.005574	0.0023345	0.0070405	0.0021475	0.0058284	0.00017993	-0.007095	0.0058859	-0.0017991	-0.00090142	-0.0031418	0.0035922	0.0040715	0.001248	-0.000853	-0.00075318	-0.00080715	0.0029763	-0.0023123	-0.00050839	0.0014679	0.0017429	0.0026509	-0.0012111	-0.0014618
	12.09_446.2332	0.019691	0.027258	0.017101	0.0021569	-0.00078877	0.0027626	-0.0065784	-0.0021098	-0.001207	-0.0040868	0.0076111	0.001391	-0.0062612	-0.002515	0.00042036	-0.00049391	-0.046362	0.00081401	0.017787	-0.011488	-0.017409	0.0070814	-0.004406	0.0031262	-0.014557	0.045009	0.0031252	0.017565	0.0030258	0.0039523	0.02182	-0.0072268	-0.0018325	-0.0030478	-0.00080984	0.0058507	-0.00059959	-0.0050986	0.0037695	-0.00094651	-9.2332e-05	0.00080637	0.0013006	-0.00034369	0.00096768	0.0015697	-0.013031	0.0066799
	10.26_445.9294	0.035546	0.0039632	0.011434	0.012727	0.0014877	0.033146	-0.0017307	-0.004743	-0.0093517	-0.0073841	0.017261	-0.016625	-0.042883	0.028043	0.00085372	0.041725	-0.0064134	0.01032	0.006684	-0.00047561	-0.0055579	0.0083762	0.0055481	0.01069	-0.054577	-0.005688	0.012492	-0.020581	-0.0087428	0.0056801	-0.025443	-0.018306	0.00058759	-0.0085418	-0.01328	0.0021817	-0.0026514	-0.0014797	-0.0041471	0.019499	-0.00043313	-0.0046251	0.001593	-0.0021584	-0.00082861	-0.0079248	-0.019984	0.00072847
	13.54_445.3133	0.039467	-0.0050152	-0.015705	0.0026044	0.0085139	-0.0021137	0.010004	0.0027615	0.0099421	-0.0026489	-0.026815	-0.0048974	0.0031683	0.011749	0.00099753	0.0018863	1.1897e-05	0.0034405	-0.0093127	-0.010333	0.0013314	0.0072051	-0.0028718	-0.00089134	-0.012099	-0.0048739	-0.0033933	-0.00081807	0.0011165	0.005142	0.0048498	-0.00048032	-0.0026274	-0.0027899	0.0030141	0.0041267	-0.0053621	-0.0030682	-0.0044804	-0.0037533	-0.0010599	-0.0065799	0.0044622	0.003069	0.0082324	-0.0089354	-0.022335	-0.015256
	12.58_445.2727	0.018892	0.029337	0.017867	0.001907	-0.00056185	0.0019627	-0.0065736	-0.0020645	-0.00034831	-0.0042659	0.0062828	0.0012843	-0.0058748	-0.0019862	0.00079677	-7.1729e-05	-0.0466	-0.00097322	0.016433	-0.0090613	-0.0083776	-0.00031183	-0.0073458	-0.0020619	0.00318	-0.014663	0.0025589	-0.0063793	0.0018382	-0.0046232	0.00059487	0.00042014	-0.0048104	0.00094873	0.0020792	0.00041706	-0.0029834	-0.0028346	-0.0012014	0.0027405	0.00062985	-0.00028642	0.005652	-6.0794e-05	0.0021319	0.0048449	0.019893	0.033361
	0.47_445.0390	-0.022018	0.071163	-0.06189	0.028412	-0.049993	-0.062115	-0.014059	0.056276	0.01664	0.031593	0.040561	0.031573	0.0049531	0.034523	0.013557	0.005714	0.02737	-0.019374	-0.038555	-0.017876	0.10499	0.012196	-0.077637	0.071669	0.0066499	0.07115	0.035669	-0.060362	-0.044916	0.030012	-0.04788	-0.018378	-0.040759	0.019432	-0.074615	0.017387	0.035916	-0.031737	-0.031457	-0.020891	-0.018951	-0.038157	0.038919	-0.02621	0.034108	-0.022425	0.004254	0.0018566
	12.64_444.7926	0.014522	-0.0098902	-0.00062395	0.013793	0.024981	0.025733	-0.023738	-0.032987	-0.028806	0.045451	-0.0012797	0.0016464	-0.015971	-0.012409	-0.006992	-0.0081056	0.00091742	0.013562	-0.018068	0.0041275	-0.01486	0.00068135	-0.034445	0.0013734	0.0055177	0.0021721	0.018808	0.034675	-0.012856	0.0048133	-0.034896	0.0054817	-0.027194	0.018011	-0.017951	-0.01162	0.020616	0.01023	0.0014773	-0.0014401	0.0070544	0.0078845	-0.0096944	0.0056352	-0.0049735	0.0046637	-0.0054453	0.0014001
	13.89_444.3302	0.032516	-0.0051034	-0.008466	0.0044682	0.0057052	-0.0061715	0.016342	0.0028998	0.0092905	0.00027626	-0.02332	-0.0037879	0.0028427	0.007636	-0.00073142	0.0022069	-0.00098522	-0.0087775	-0.012386	-0.0061802	0.0046833	-0.0057393	0.0029489	4.3598e-05	-0.0033262	-0.0079715	-0.0085653	0.0077733	-0.0053271	-0.0093108	-0.0029481	0.0048134	-0.00037791	-0.011047	0.0037717	0.00032383	0.00089307	0.0068783	0.0021544	-0.0013459	-0.021041	-0.0152	-0.0098494	-0.0066277	-0.0084605	-0.0015319	0.025492	-0.0027027
	0.49_444.0419	0.0083337	0.034314	0.012704	0.016681	-0.0076517	0.012242	-0.018293	0.0010604	-0.017919	0.031781	-0.01654	0.0063447	-0.0081348	0.0013337	-0.0028692	0.0019858	0.02645	0.0057262	-0.014138	0.0078032	-0.010104	-0.007273	0.0093944	-0.0073707	0.013161	-0.024288	0.0053208	-0.0055699	-0.0046632	-0.014161	-0.0024491	0.0035189	-0.0033281	-0.0013536	0.0054212	0.0011428	0.0009758	0.00080475	-0.0075854	-0.0022428	0.013803	0.0090983	-0.023938	0.0077075	-0.0013776	0.0035348	-0.0097619	0.0010005
	2.13_128.1422	0.016145	0.038042	0.020997	0.0013082	0.00017942	0.0008876	-0.0088749	-0.0018636	0.0010943	-0.0054781	0.0059922	0.0014901	-0.006465	-0.0022222	0.0012435	0.00090286	0.029001	0.0063729	-0.015296	0.011586	-0.0068709	-0.0028253	0.0023933	-0.0066741	0.0043704	0.0026437	0.0021324	0.0045429	-0.00011759	-0.0085487	0.0042844	-0.0011656	-0.00094638	-0.0032537	0.0041667	0.0039772	0.001511	-0.00035387	-0.0012261	-0.00069698	0.0033306	-0.0026916	-0.00062751	0.0016792	0.0018498	0.0028931	-0.002431	0.00019741
	12.49_453.3376	0.032715	-0.0054566	-0.014624	0.0058631	0.0091165	-0.0042104	0.019938	0.0026355	0.017235	-0.0049177	-0.03465	0.006286	-6.5968e-05	0.0046257	-0.0015998	0.0074897	0.0018461	-0.0069899	-0.025122	-0.016523	0.0035449	0.094916	0.018614	-0.0054577	0.030219	-0.0041543	0.065628	0.014509	0.064489	-0.037213	-0.045253	0.097286	0.16308	-0.048888	-0.10551	-0.068677	-0.04369	0.0019556	-0.023321	-0.0039417	0.020956	-0.006919	-0.02009	-0.0069008	0.015092	-0.013659	0.0030963	0.0061246
	3.83_453.2093	0.00071149	0.00077939	-0.006284	-0.018423	0.0066725	-0.057543	-0.03284	0.016646	0.02064	0.010386	-0.013118	-0.013167	-0.0092116	-0.055807	0.015792	0.017946	0.053055	0.018817	0.026148	-0.043375	-0.024403	-0.001618	-0.0010574	0.0072213	0.028275	0.023232	-0.026137	0.016405	-0.011089	0.013036	-0.010108	-0.040679	-0.0037301	0.023113	0.011825	0.010105	0.0011524	-0.020534	-0.0093656	-0.0061875	0.0078367	0.028342	0.017408	0.038028	0.010127	0.022067	-0.0064846	-0.0025862
	11.19_453.1663	-0.020271	0.018808	-0.010966	0.031162	0.0039025	-0.0059074	-0.010957	-0.059194	-0.020455	-0.033048	-0.021163	0.012612	-0.015618	-0.012277	0.026018	0.0056738	0.036285	-0.016864	-0.0065623	-0.033718	-0.023725	0.0044478	0.0093709	-0.036203	-0.014247	-0.0083742	-0.0015828	-0.0066336	0.0063175	-0.0071284	0.0233	-0.018248	0.03267	0.016943	0.017601	0.018489	0.0093109	0.014498	0.0017176	0.0031797	-0.0048988	0.0059973	-0.018894	0.0040323	-0.0042327	0.0032357	0.0035486	-0.0021456
	13.58_451.7992	0.037943	-0.0039872	-0.0088838	0.0015016	0.0057595	-0.0059536	0.015049	0.0037154	0.011157	0.0013773	-0.02191	-0.0021393	-0.00014785	0.0058822	0.00048071	0.0025168	-0.00032035	-0.0037968	-0.018897	-0.016981	0.013507	0.015144	0.049954	-0.0015859	0.011959	-0.0004887	-0.0028647	0.021105	0.0025054	-0.051989	0.05822	-0.038049	0.0058519	-0.042973	0.013753	0.029747	0.02198	-0.015783	-0.0010554	-0.0088401	0.031992	-0.007182	-0.067467	0.030327	-0.14214	-0.01752	0.03009	-0.0088951
	3.90_451.2158	0.017094	0.03538	0.020006	0.0015593	-9.7414e-05	0.0016357	-0.0085691	-0.0019076	0.00028191	-0.0051402	0.0070027	0.0015109	-0.0067096	-0.002566	0.00096787	0.00050011	0.02011	0.0060936	-0.010812	0.0082472	-0.0092685	-0.00072749	0.0019799	-0.0045879	-0.00056535	0.016127	0.002225	0.0093437	0.00041722	-0.0055636	0.0091244	-0.0029827	-0.00049288	-0.0036387	0.0030533	0.0048142	0.0014913	-0.001288	3.1931e-05	-0.0013263	0.0027847	-0.0020646	-0.0010532	0.0013731	0.0015596	0.0021501	0.00021027	0.0011945
	0.43_451.0295	-0.0050849	0.046533	-0.075438	-0.018147	0.015876	0.035925	0.025288	-0.026612	0.02046	0.0038614	0.02673	0.0092399	-0.032787	0.098385	0.011266	-0.023584	0.006079	-0.062535	0.046675	-0.019601	0.012745	-0.0084333	-0.046754	-0.026597	0.17589	0.033093	-0.020016	0.03932	-0.016057	-0.015629	0.071676	0.013319	-0.04003	0.01283	-0.021038	0.0055464	0.071699	-0.036135	-0.016033	0.015642	0.064959	-0.060921	0.005645	0.043147	0.019698	-0.052963	0.016632	0.0056601
	0.46_450.0422	-0.056441	0.034288	-0.054959	-0.046235	-0.12295	-0.03739	0.061267	0.058542	-0.030361	-0.021012	-0.019676	-0.062457	-0.044776	0.03093	-0.0018653	-0.014547	0.0184	0.14166	0.0091524	-0.041642	-0.087307	-0.0051931	-0.019667	-0.012891	-0.013152	-0.00099292	-0.0061472	0.0015238	-0.020173	-0.02064	0.049539	-0.02349	-0.023512	0.028403	0.013868	0.078903	0.09724	0.055571	0.058092	0.017333	-0.0062572	0.028612	-0.080136	0.019017	0.025657	-0.027803	-0.020888	0.00065801
	13.90_449.2873	0.039771	-0.0039312	-0.014306	0.0052482	0.0096059	-0.00064211	0.013085	0.0021766	0.010928	-0.00094671	-0.026611	-0.0050432	0.0029749	0.010637	0.00053719	0.0018234	-0.0016234	0.00040716	-0.0086668	-0.010285	0.0087611	0.0024035	0.0025078	0.0045308	-0.010946	-0.0030283	-0.005432	-0.0021498	0.0005804	0.00063898	-0.0075735	-0.0015925	-0.00037265	-0.010652	0.0027702	0.007232	0.0016971	0.0027534	0.0023143	-0.0089482	-0.020813	-0.011864	0.0016895	0.0046378	0.00099715	-0.022706	0.10328	0.0053545
	8.83_449.2034	-0.012102	-0.01336	-0.029185	-0.022156	-0.011987	-0.060672	0.0046825	-0.0026655	-0.012551	-0.014303	0.013002	-0.0079674	-0.05034	0.0031357	-0.09283	-0.00087852	-0.023444	-0.00041936	-0.073255	-0.0021683	-0.055864	-0.015247	-0.028331	-0.001203	0.01824	0.011351	0.016865	-0.018931	0.038828	0.043773	0.017247	-0.012406	0.010114	-0.0037531	0.065529	0.016854	0.011243	-0.0015366	-0.0069644	0.0042637	-0.023918	-0.040183	0.057237	-0.0077938	-0.025974	-0.0019271	0.0034914	-0.0096382
	7.75_449.2016	0.0059562	-0.018493	-0.0085789	-0.016973	-0.012601	-0.073464	-0.018482	0.023621	0.013705	0.013254	-0.011173	-0.014318	-0.010688	-0.057302	0.016269	0.018823	0.0024383	-0.013819	-0.0066331	-0.020934	-0.018455	-0.015487	-0.038962	0.022436	0.044388	-0.012335	0.0020546	-0.0036767	0.009892	0.017948	0.0031645	-0.0081968	-0.0032873	-0.0015347	-0.0098198	-0.0031368	0.004522	-0.02108	0.016869	0.0015524	-0.015312	0.00039905	0.017066	0.049056	-0.040551	0.0016008	-0.015532	-0.0019668
	5.68_449.1077	0.016368	0.037429	0.020769	0.0013705	0.00011467	0.0010785	-0.0088253	-0.0018746	0.00088809	-0.0054072	0.006271	0.0015024	-0.0065384	-0.0023235	0.0011667	0.00080121	0.027578	0.0064755	-0.014454	0.010843	-0.0080003	-0.001879	0.0025674	-0.0059079	0.0021115	0.009731	0.002193	0.0072865	6.6639e-05	-0.0073576	0.0068101	-0.0020884	-0.00062704	-0.0036428	0.0037478	0.0045577	0.0017026	-0.00069179	-0.00061423	-0.0011025	0.0031824	-0.0024996	-0.0010542	0.001606	0.001707	0.0025025	-0.014498	0.00097999
	3.76_449.1073	-0.005806	0.039989	0.022316	-0.043028	0.061313	0.023714	-0.01162	0.01442	0.034935	-0.0087768	0.0034514	-0.001199	-0.0064071	-0.010413	-0.0111	0.00068055	0.032945	-0.027991	0.037901	-0.047423	-0.031812	0.0025174	0.015478	0.023371	-0.017	-0.012251	-0.0040007	-0.0023954	0.020537	-0.0084774	0.010371	0.0080281	0.008573	-0.0025828	0.021086	-0.011669	-0.015315	0.0032592	-6.612e-05	0.0050948	-0.0051882	-0.0036665	0.0026975	0.0045109	-0.0057093	0.0046596	0.0036996	-0.00060458
	5.60_128.9512	0.028187	-0.0055988	0.02112	0.0017769	-0.013953	-0.00087633	0.02478	-0.0021861	-0.0067476	0.014341	0.018909	0.0056242	-0.017122	-0.011551	-0.014578	-0.00093456	0.011112	-0.018504	0.0071905	-0.0013568	-0.0022611	-0.0066933	-0.0094374	0.0011043	-0.0051563	0.0069271	-0.0015051	0.0010301	0.0015759	0.0038567	-0.0001907	0.0005085	0.00022819	0.0043248	0.0015418	-0.0021191	-0.0034303	-0.0045949	-0.0017192	-0.002815	0.0011823	1.1938e-05	0.00047294	0.0033366	-0.00081136	0.00063189	0.027056	0.0064265
	7.42_128.9511	0.02805	-0.0057593	0.021357	0.0016478	-0.014128	-0.0015804	0.026617	-0.0024365	-0.0061658	0.014969	0.018525	0.0058629	-0.017578	-0.011995	-0.01514	-0.00089201	0.013268	0.029868	0.034339	0.0017081	-0.0019655	-0.0016525	-0.00673	0.00079398	-0.0041278	-0.00071711	-0.0024047	-0.0017635	0.00082819	0.0055659	-0.0033045	-0.00090134	0.0027465	0.0038637	0.00012092	-0.0039193	-0.004878	-0.0024554	-0.003666	-0.0039765	0.00045966	0.0018519	0.0013095	0.00066059	0.0040182	-0.0010301	0.0047788	-0.010775
	12.79_457.3992	0.023509	0.024355	0.0089751	-0.0085017	0.0054814	-0.0018626	0.018403	-0.061298	-0.0039726	0.034475	-0.046511	-0.032919	-0.085437	-0.027005	0.04551	-0.022755	0.033574	0.0034519	0.0057307	-0.03569	-0.045092	0.0031182	-0.00061628	-0.0052985	-0.020796	0.014015	0.01109	0.0024283	0.0043707	-0.024683	0.024324	-0.0019781	0.019231	-0.01798	0.035156	0.007888	-0.0063894	-0.035122	0.015747	-0.012916	-0.0043047	0.02359	-0.023749	0.0057788	0.019614	0.011754	0.0053997	-0.013372
	14.20_457.1164	-0.01855	-0.027356	0.012113	-0.0046483	-0.015333	0.018962	-0.011372	-0.008461	0.041975	-0.0044	-0.022382	-0.0017101	0.037951	0.014585	0.0084019	0.0031126	0.013815	0.027616	0.01072	0.023946	-0.050323	0.0049295	-0.028628	0.007703	0.025105	0.00075764	0.0046898	0.0069213	0.027651	-0.037168	-0.02039	-0.039267	-0.0058418	0.012496	-0.029967	0.02522	-0.00064374	0.0031614	0.020899	-0.0033575	-0.032683	-0.013878	0.050292	-0.017649	0.01221	-0.0028331	0.008117	-0.0024739
	0.45_456.0524	0.02634	0.00028827	-0.0031012	-0.0069451	-0.04202	0.022445	-0.01435	-0.036672	0.021321	-0.015863	0.022118	0.0065099	-0.018449	-0.011325	-0.0046372	-0.0028683	-0.0032004	0.0054204	0.00066101	-0.01282	0.040387	0.0025707	0.026551	-0.018222	-0.018473	0.0054736	0.022247	0.020608	-0.010661	0.0011113	0.00011065	0.011441	-0.033919	0.011616	0.02303	-0.014711	0.0018247	-0.00048301	-0.0047827	-0.0069569	-0.0009112	0.011548	0.010149	0.00033959	-0.00086227	0.0018938	-0.038068	8.1257e-05
	11.76_455.3783	0.019134	-0.034509	-0.012267	-0.078907	0.012516	-0.01032	-0.076186	-0.017454	0.0062008	-0.070446	-0.00029168	0.073315	-0.02531	0.0093199	-0.031758	0.018129	0.021063	0.020484	-0.016341	0.014216	-0.0079318	-0.01137	-0.057387	-0.036947	-0.0043946	-0.0086995	0.0044057	-0.00033087	-0.010262	0.015508	0.0081068	0.012671	0.0027688	-0.0075524	-0.0065122	-0.053912	-0.13812	0.13437	0.11077	0.02706	-0.033984	-0.075176	-0.022688	0.16322	0.019994	0.0059654	-0.0050531	0.0029703
	7.75_455.2096	0.032262	-0.0063602	-0.010441	0.00035555	0.0029262	-0.0081301	0.012247	0.0032605	0.008445	-0.00077514	-0.025317	-0.0054185	0.0046923	0.0064366	0.0010284	0.00058755	3.9091e-05	-0.0075872	-0.0073629	-0.0092993	-0.01738	-0.0022484	0.0021629	0.011118	-0.0029433	0.0046858	0.0003267	-0.024712	0.0056084	0.0030062	-0.0062606	-0.0030804	-0.013487	0.025489	-0.016944	-0.024336	0.027495	0.00031989	0.012543	0.021561	0.011246	0.0026207	0.022398	0.021906	0.01248	-0.03796	0.029728	0.0089853
	14.62_454.3700	0.033678	-0.0054012	-0.011055	0.0018151	0.0045259	-0.006562	0.012908	0.0037338	0.0094723	-0.001343	-0.023097	-0.003895	0.002196	0.0099118	0.00016154	0.002422	-3.3817e-05	-0.0038756	-0.012864	-0.0011422	-0.0012433	-0.0013243	0.00076227	-0.0028811	4.6615e-05	-0.0058333	0.0055237	-0.0027889	-0.0030148	-0.0043902	-0.00097104	0.0011282	0.0082268	0.0047607	0.00078748	-0.00092191	0.0059924	-0.0014986	0.0051321	0.0033766	0.0039346	0.00079256	0.0032317	0.0015652	-0.018558	0.013083	0.004347	0.0083342
	13.84_454.2912	0.0058477	0.039671	0.014569	0.016666	-0.0072327	0.010221	-0.01854	0.0011654	-0.016276	0.032394	-0.021295	0.0064537	-0.0067102	0.0029599	-0.0024033	0.0029546	0.013628	0.004737	-0.010499	0.0040747	-0.018615	0.00086771	0.0094646	-0.0055873	-0.00012811	0.019882	0.0062423	0.0099092	-0.0051214	0.007043	0.019109	0.0034805	0.0039358	-0.0048351	0.0089391	0.0046759	-0.0010283	-0.0034629	-0.0040753	-0.0091608	-0.0071936	0.00010851	0.010568	-0.00073641	-0.0041174	0.00073738	0.0052993	-0.0032664
	13.58_454.2819	0.049567	0.013019	-0.028439	0.040058	0.010578	-0.014603	-0.038329	-0.061963	-0.018309	-0.013008	-0.028852	-0.016303	0.012349	0.018466	0.033639	-0.0051084	-0.020947	0.011852	-0.024893	-0.024415	0.014118	0.0088722	0.0031023	0.037758	-0.0074228	-0.014237	0.010182	0.012368	-0.0052846	-0.010463	-0.01658	-0.013526	-0.017059	-0.036902	0.036655	-0.011002	0.0023624	0.0023391	0.0077944	-0.011532	-0.0090827	0.036563	0.015877	0.023846	0.028613	0.0060931	-0.0057121	0.0013203
	0.43_130.0497	-0.045299	0.037	-0.071855	-0.010445	0.036089	-0.11176	0.053489	0.0035021	0.041359	0.041824	0.060695	0.10708	0.010383	0.013822	-0.020586	0.032349	0.035995	0.16865	0.053987	-0.028078	-0.0051768	0.01858	0.015013	-0.023476	-0.014138	0.0077225	0.00057861	-0.031981	-0.018786	0.0025171	-0.017936	-0.003306	0.011985	-0.0088903	0.013033	0.014591	-0.0057361	0.028985	-0.012823	-0.013248	0.0037111	0.001856	-0.002123	-0.025645	0.019707	-0.03201	-0.0044949	-0.079037
	0.49_128.9516	0.031086	-0.0043005	0.016485	-0.00074406	-0.0088801	0.0067253	-0.028865	0.0030723	-0.015	-0.0056385	0.012533	0.002378	0.015478	0.013473	0.018506	-0.0041687	0.0085859	0.0057184	0.039465	0.0070287	0.0058932	0.01794	-0.0025675	0.0064888	-0.00018866	-0.001451	-0.0040253	0.00024783	-0.0016643	0.0013364	-0.0022505	-0.001162	0.0032848	0.0015311	-0.00056233	-0.001676	-0.0015245	-0.0013232	-0.0003253	-0.00085295	0.00064274	0.00042407	-0.001761	-0.0020869	0.0043254	-0.0016929	-0.00029751	0.0031479
	13.55_461.2849	0.033595	-0.006127	-0.012816	0.0027966	0.0057777	-0.0064432	0.010034	0.002645	0.0086727	-0.0016099	-0.024054	-0.0041812	0.0062042	0.01053	0.00042413	0.0025379	0.0008882	-0.0024288	-0.0096168	-0.0078997	-0.0053864	-0.0012444	-0.0097322	-0.0083572	0.0056656	-0.010385	0.0064589	0.0099062	0.00015862	-0.0039199	0.0054198	0.0061443	-0.010687	0.011878	0.01078	-0.00017386	-0.0024136	-0.016746	0.0089271	0.037016	-0.008121	-0.0070198	0.025761	-0.022803	-0.027822	0.019782	0.038684	-0.0051687
	3.51_461.2582	0.019211	0.028461	0.017557	0.0020067	-0.00064471	0.0022306	-0.0065215	-0.0020924	-0.00065888	-0.0042053	0.0067099	0.0013296	-0.0059605	-0.0021542	0.0006343	-0.00024844	-0.048889	-0.00024801	0.018026	-0.010979	-0.013705	0.0040995	-0.0059498	0.00097232	-0.0069851	0.01918	0.0029572	0.0071498	0.0025889	0.00028743	0.012849	-0.0039292	-0.0032928	-0.0013073	0.00040976	0.0035211	-0.0016938	-0.0041912	0.0016864	0.00076768	0.00014787	0.0003889	0.0033653	-0.00026519	0.0014812	0.0030866	-0.0078931	-0.0071436
	3.83_460.3091	0.014463	0.015955	0.02281	-0.032417	0.0032276	0.022879	-0.030043	0.057649	0.012774	-0.015048	0.0025556	0.0065384	0.024675	0.020075	0.012145	0.0022587	0.018762	0.0087652	0.021753	0.012904	-0.00678	0.019572	-0.003738	0.0014647	-0.0089329	0.045429	-0.0012085	0.027535	-0.001806	0.0082724	0.013012	0.0026857	0.0021525	-0.00016432	0.0001135	0.004989	-0.0021818	-0.00018953	0.0034176	0.0036236	0.0018287	-0.0017881	-0.0024782	-0.0054301	0.0061643	-0.0035821	0.0087755	-1.599e-05
	11.19_460.2670	-0.0012549	0.025417	0.0062425	0.051557	-0.0076973	0.0031466	-0.0047864	0.012226	-0.015573	-0.003751	-0.0010993	-0.0084005	0.010422	0.00035696	0.0074069	0.0010298	0.015443	0.0013263	-0.0051746	-0.0028063	-0.019175	-0.0010609	-0.0012074	-0.013041	-0.0019877	0.010386	0.0061718	0.0036152	0.0081978	-0.028858	-0.0025121	-0.0015001	0.0028395	-0.0067962	0.0091514	0.011097	-0.0058301	0.0026196	0.0087435	-0.0053969	-0.054085	-0.025125	0.10054	-0.018768	0.0024799	-0.00040211	0.0030829	-0.00067465
	4.50_460.1227	0.01646	0.037168	0.020672	0.0013945	8.7664e-05	0.0011491	-0.0087923	-0.0018788	0.0008112	-0.005373	0.0063634	0.0015033	-0.0065599	-0.002354	0.0011416	0.00076301	0.026615	0.0064238	-0.013986	0.010512	-0.0081515	-0.0017406	0.0024877	-0.0057448	0.0017907	0.010474	0.0021963	0.0075192	0.00011021	-0.007138	0.0070796	-0.0021933	-0.00061381	-0.0036369	0.0036622	0.0045834	0.0016721	-0.00076554	-0.00053769	-0.0011263	0.0031321	-0.0024451	-0.0010482	0.0015764	0.0016896	0.0024615	-0.0046778	8.7847e-05
	0.47_460.0487	0.0048175	0.038163	0.012447	0.019943	-0.0090437	0.0137	-0.021136	0.001821	-0.021147	0.040055	-0.023534	0.0075106	-0.0082085	0.0027408	-0.0033806	0.002928	0.043891	0.0058612	-0.021962	0.011691	-0.0045426	-0.0047328	0.0075625	-0.016171	0.014125	-0.050034	0.00015395	-0.023649	-0.023688	0.063102	0.014959	0.03059	0.011366	0.0078264	0.017773	-0.0084944	-0.01303	-0.0096256	-0.025039	-0.0054594	0.048716	0.027721	-0.094474	0.019312	-0.0025423	-0.00039925	0.027546	-0.0030557
	0.49_459.8099	0.037805	-0.029343	0.028598	0.0543	0.045765	-0.039749	0.032406	-0.014383	0.050924	0.002149	0.029702	-0.018555	-0.056963	-0.051979	-0.012358	0.079778	0.026867	-0.067737	-0.071233	-0.022828	0.036727	-0.016132	0.010419	0.037888	0.02251	0.026262	-0.010357	-0.008909	-0.030886	0.034119	-0.018859	-0.014519	0.0054446	-0.0086377	-0.034512	-0.010768	-0.01839	0.0037601	0.049265	0.062651	0.036873	-0.014459	-0.019071	-0.20097	-0.035157	-0.053846	0.0097067	0.0097244
	14.62_459.3292	0.039547	-0.0046095	-0.015687	0.002162	0.0070213	-0.002793	0.0099158	0.0029782	0.010377	-0.0027571	-0.026336	-0.0049456	0.0026358	0.011689	0.0015868	0.0012473	-0.0011431	0.0034848	-0.011174	-0.0076786	0.0023867	0.0056999	-0.0010382	-0.0028601	-0.0091394	0.000335	0.0015017	-0.005447	0.0021083	-0.0017429	-0.0024019	-0.0045894	0.0052908	0.00046602	0.0035708	0.0044757	0.0014664	0.0098247	-0.0046861	0.0037147	-0.0052564	-0.0037321	0.00069607	0.0062094	-0.009887	-0.0026425	0.021257	-0.0015639
	13.66_459.2911	0.01468	0.00090631	-0.023454	0.02079	-0.010028	-0.078709	-0.078184	-0.033108	-0.0068291	-0.00069125	-0.014593	-0.018916	-0.0013906	-0.05041	0.045425	0.013325	-0.032988	0.0060317	-0.0068499	-0.017077	0.015759	-0.021435	0.006677	0.03278	0.043508	0.022461	-0.0165	0.010171	-0.013676	-0.012348	-0.017451	-0.013898	-0.018342	-0.023556	0.0010014	-0.014956	-0.0031595	-0.0084605	0.0021673	-0.0023144	0.039449	0.069241	0.040409	-0.0067563	0.053197	0.036306	-0.011183	-0.0044823
	4.11_459.2744	0.0188	0.012395	0.0010532	-0.0052799	0.016569	-0.0040972	0.0089066	0.0027338	0.015585	-0.001398	-0.019898	-0.0038521	0.0022552	0.0035343	-0.0011415	0.0030548	0.055238	-0.00058388	0.017877	-0.013043	-0.0082161	0.0033564	0.020712	0.0097272	-0.0057775	0.0087643	0.01796	0.0056974	-0.0099413	-0.004187	0.015789	-0.010136	0.0070839	0.017382	0.015874	-0.011205	-0.0072977	-0.0055768	-0.00090744	0.015703	0.012841	-0.0058739	0.013074	-0.0038515	0.0060075	-0.021301	0.055816	-0.0027537
	14.61_133.0836	0.035652	0.0057228	-0.029738	0.0063403	0.020011	0.012474	-0.033203	0.0020152	0.0026242	-0.023615	-0.015994	-0.0085509	0.010865	0.014949	0.015729	-0.0023446	-0.020291	0.0058282	-0.010281	0.00065818	0.0097421	-0.012173	0.0077632	-0.017558	0.021882	0.015088	0.00051724	-0.032163	0.0075556	-0.0013641	-0.0052996	-0.0033352	0.050786	0.026455	0.0026404	0.0087177	-0.021402	0.007449	0.02249	0.017843	0.045956	-0.018114	-0.0087008	0.046517	-0.019263	0.0057299	-0.011666	0.0041389
	0.45_133.0601	-0.012703	0.035811	-0.0015998	0.091589	-0.0049016	-0.015141	-0.0054727	0.031644	0.0096453	0.023204	0.0049203	0.0070946	0.0058764	-0.0035374	0.072649	-0.0042653	0.01212	-0.0070906	-0.0085122	-0.0016713	-0.026995	0.0060218	0.0031827	-0.014454	-0.0035478	0.037039	0.016199	0.0068885	0.011782	-0.0015962	0.028724	-0.0084264	-0.023025	-0.029226	-0.01724	0.042658	-0.018302	0.082331	-0.098296	0.02167	-0.035592	0.024717	0.037679	-0.010517	-0.016364	0.0032828	0.018499	0.0065243
	0.46_132.9937	0.031085	-0.0042961	0.01648	-0.00074069	-0.0088769	0.0067291	-0.028852	0.0030689	-0.014998	-0.0056357	0.012539	0.0023776	0.015462	0.01346	0.018494	-0.004169	0.0085763	0.0057202	0.039458	0.0070454	0.0059	0.01772	-0.0025809	0.0064892	-0.00024897	-0.0014258	-0.0040359	0.00026117	-0.001651	0.0013634	-0.0022655	-0.0011567	0.0032943	0.0015403	-0.00056795	-0.0016731	-0.0015212	-0.0013305	-0.00033807	-0.0008622	0.00063607	0.00043679	-0.001768	-0.0021025	0.0043163	-0.001693	0.0072739	0.017836
	0.49_131.9301	0.013952	-0.0055402	-0.0072179	0.0023119	-0.0060795	0.049121	-0.016149	0.043752	-0.02126	0.042577	0.001389	0.011628	-0.015046	-0.0065336	-0.017953	-0.0015702	-0.00040965	0.009441	0.002754	-0.015364	-0.011713	-0.0041436	-0.0047414	0.020207	-0.0031217	0.0031412	-0.0068002	0.0070691	-0.024183	0.042406	-0.0046978	0.0293	0.028624	0.013513	0.028512	-0.0081031	-0.017173	0.00088798	-0.0238	-0.0057434	-0.023798	-0.0044782	0.037019	-0.011764	-0.011878	-0.0068467	-5.8867e-05	0.013514
	12.42_131.9297	0.018202	0.031223	0.018537	0.001691	-0.00038043	0.0013693	-0.0066721	-0.0020067	0.00033251	-0.0044	0.0053311	0.0011869	-0.0056711	-0.0016112	0.0011453	0.00030867	-0.042271	-0.0025401	0.013263	-0.0051602	0.0027031	-0.0094776	-0.01031	-0.0083773	0.024375	-0.085293	0.0017419	-0.034623	0.0002858	-0.014863	-0.024939	0.0094948	-0.0080092	0.0056589	0.0055575	-0.0060568	-0.0056861	-1.6881e-05	-0.0072155	0.0068795	0.0016223	-0.0016855	0.010458	0.00035764	0.0034917	0.0085327	0.0074119	-0.029824
	10.25_131.9295	0.031561	-0.0047752	-0.0065967	0.0057175	0.0036225	-0.0067934	0.015108	0.0075389	0.011654	0.00088276	-0.02288	-0.0073445	0.00059784	0.012454	0.0016578	0.0021587	-0.0039463	-0.0013564	-0.015169	-0.013752	0.0056262	-0.0046075	0.0094191	-0.018311	-0.0084822	-0.012912	-9.3442e-05	0.0097795	-0.019766	-0.012999	-0.012282	0.020372	0.014179	0.032883	-0.0063434	-0.012422	0.015181	0.046337	0.0068714	-0.05294	-0.023283	-0.014893	0.022443	0.045406	0.017242	0.064966	-0.018842	-0.0043966
	14.46_465.1720	0.012473	-0.0071877	-0.006097	0.051014	-0.011894	0.017156	-0.0055866	0.010549	-0.02925	0.0068917	0.01469	-0.0057507	0.0016518	-0.0063263	0.0021373	-0.0042369	0.0054508	0.004956	0.0057693	-0.0092515	-0.015978	-0.0047602	0.019624	0.00018761	0.0012273	-0.0096811	0.0024311	-0.0065086	-0.017155	0.063321	0.012398	-0.004099	0.026866	-0.023795	0.022778	-0.039767	-0.0065227	-0.0095875	-0.019604	-0.0081258	-0.0074904	-0.0016357	0.017571	-0.0083768	-0.0061404	-0.0023273	0.0026878	-0.018378
	4.27_463.1226	0.016291	0.037625	0.020842	0.0013456	0.00013649	0.00099663	-0.0088178	-0.0018702	0.0009754	-0.0054221	0.0061302	0.0014901	-0.0064958	-0.0022663	0.0012062	0.00084368	0.027334	0.0062558	-0.01451	0.011052	-0.006993	-0.0027001	0.0022103	-0.0064728	0.00409	0.0030071	0.0021297	0.0045755	-6.0637e-05	-0.0083023	0.0044228	-0.0012287	-0.00096972	-0.003182	0.0040636	0.003938	0.0014218	-0.00044626	-0.0011706	-0.0006811	0.003255	-0.0026143	-0.00054986	0.0016324	0.0018378	0.0028731	0.0096263	-0.002085
	14.20_463.0366	0.049282	0.013852	-0.026661	-0.035299	0.021383	0.029469	-0.05065	-0.0097043	-0.0012067	0.026581	-0.040136	0.0073354	-0.0079151	0.016313	0.0067207	-0.0013232	-0.030615	0.013975	-0.019173	-0.01638	-0.00030657	0.01823	-0.025318	-0.010218	-0.013567	0.016216	-0.0041722	0.00057037	0.0086774	-0.016443	0.009857	-0.0034625	-0.0032791	0.010834	-0.015081	-0.0081691	-0.019927	0.0022554	0.00038356	-0.019031	-0.00054768	-0.0098207	0.011158	-0.018329	-0.055562	0.066996	0.016159	-0.00096215
	0.45_462.0720	0.0045993	0.08585	-0.070629	-0.095413	-0.096962	0.08088	0.037321	0.0060478	-0.072903	0.0099106	-0.083754	0.0050687	0.054009	-0.05119	-0.031181	-0.078998	-0.026423	-0.028056	-0.028459	0.10443	-0.0156	0.037252	0.0082537	0.05371	-0.045193	-0.033727	0.036709	0.045385	-0.017101	-0.010431	-0.022807	0.057157	0.032187	-0.023737	0.029576	-0.0039013	0.0052148	0.023352	-0.00012487	0.012698	-0.059504	0.0048324	0.050577	0.011448	-0.099424	-0.084858	0.0051708	0.008124
	0.52_136.0617	0.026857	0.069283	-0.062168	-0.041191	0.013849	0.016246	0.020661	-0.041486	-0.0087975	-0.029564	-0.012773	-0.0094943	-0.0023328	-0.0333	-0.016998	-0.0021437	0.039894	-0.065722	0.042718	0.068738	0.014633	0.031131	-0.018232	-0.040112	0.040823	0.010982	-0.013067	0.023341	0.025663	-0.0064655	0.051096	0.022002	-0.00018341	0.041804	0.024951	-0.0073305	-0.002751	-0.017175	0.0090909	0.076044	0.0064997	-0.0095072	-0.018892	-0.018791	0.012274	-0.0035295	-0.020784	-0.0016215
	1.14_136.0611	0.0057882	-0.012495	-0.023645	0.041393	-0.067802	0.031228	-0.016214	-0.036481	0.014611	-0.013044	0.010286	-0.00030415	-0.0049501	-0.009354	-0.00013281	-0.0015758	0.013821	0.0015182	-0.00077544	-0.032902	0.011838	0.0076141	-0.036377	-0.04421	-0.031576	0.0030293	0.0092566	-0.00020308	0.0026888	0.00072454	-0.00053052	0.0011256	-0.0074749	0.027944	0.017004	0.0044982	-0.011374	0.00069709	-0.0027429	-0.00038393	-0.0024005	0.018349	-0.0012526	0.00034458	0.0068302	-0.0040554	-0.00069699	-0.0012291
	5.64_136.0207	0.018404	0.030468	0.018323	0.0017542	-0.00039995	0.0013191	-0.0064081	-0.0020664	0.0002733	-0.004408	0.0051608	0.0012273	-0.0054324	-0.0015335	0.00098999	0.0001616	-0.053924	-0.0020298	0.018773	-0.010433	-0.0080439	-0.00043397	-0.0084723	-0.0023324	0.0047317	-0.02095	0.0027314	-0.0090559	0.0019452	-0.0053854	-0.00099074	0.0011886	-0.0056399	0.0014019	0.0022906	-8.8325e-05	-0.0034225	-0.0028145	-0.0015189	0.0034851	0.00048801	-0.00023437	0.0066562	-0.00016331	0.0022834	0.0054889	-0.0016343	0.0090726
	10.24_135.9263	0.0093335	0.020177	0.011873	0.038596	0.0003912	-0.0090519	0.0089733	0.0099422	0.0042027	-0.048429	0.02744	-0.015637	0.014229	-0.0040941	0.012615	-0.0013818	-0.035864	-0.0028199	0.012586	-0.0090672	-0.019227	-0.00019982	0.017971	0.0061559	0.0023005	-0.010357	0.0038055	-0.0062215	0.0020353	0.0017887	-0.0064567	0.017547	-0.010253	0.021633	-0.00033849	0.028076	-0.019938	-0.002441	0.010008	0.00029794	-0.0047743	-0.0045366	0.002921	0.00069618	0.0096015	-0.0042837	-0.017418	-0.0037186
	10.54_135.1302	0.013577	-0.001752	-0.02132	-0.058926	-0.0097253	-0.025201	-0.088409	-0.00043879	-0.030239	0.0052023	-0.047424	-0.025255	-0.0039345	-0.047715	-0.047006	0.026415	-0.024827	0.018515	-0.01295	-0.031152	-0.021029	0.0053946	-0.036616	-0.036559	0.028721	0.046887	0.023938	0.017387	0.019682	-0.0016015	0.039625	-0.0062347	-0.029497	-0.0045008	-0.01331	0.014356	-0.010885	-0.015178	0.01527	0.0030165	0.0039568	-0.0083222	-0.021319	-0.042444	-0.025519	-0.0034274	-0.0014412	0.0018364
	11.19_135.0799	-0.014784	0.018982	-0.0012827	0.038009	0.0022981	0.0088445	-0.017247	-0.051931	0.016653	-0.012572	-0.0062908	-0.012279	0.0060592	-0.0085163	0.0071555	-0.0013802	0.042679	-0.015945	0.0037317	-0.033519	-0.040232	0.0077335	-0.012816	-0.039897	-0.017168	-0.0045054	0.0061288	0.0030053	0.0025091	-0.00065388	-0.0093216	0.0099828	-0.0038323	0.0060842	0.01348	0.0013807	-0.0052624	0.0084387	0.0052857	-0.0034019	-0.021264	-0.00021323	0.033282	-0.002644	-0.00098512	-0.0010315	-0.0011479	-6.8568e-05
	13.72_135.0797	0.016738	0.016404	0.03977	-0.0031759	-0.016503	-0.021223	0.044785	-0.0022066	0.0080216	0.019821	-0.0032155	0.0072791	-0.013319	-0.0061724	-0.018474	0.0059348	-0.029147	-0.014257	0.031305	-0.0035308	-0.0070805	0.001501	-0.017336	-0.0010792	-0.0039145	0.0035431	0.001052	0.0016733	0.003334	0.00092521	0.0075812	0.0012954	-0.0053644	0.0024111	0.0034493	-0.00031916	-0.0036744	-0.0046824	-0.00081035	-3.5252e-05	0.00013399	0.0010098	0.0054906	0.0032795	0.0013597	0.0045899	-0.017054	0.0023802
	0.46_134.1165	-0.017166	0.025845	0.015887	-0.014114	0.077514	0.016189	0.0012755	0.017336	0.042209	-0.049053	0.02457	-0.018994	0.01178	-0.015692	-0.0010637	-0.0024681	0.036787	-0.026228	0.026295	-0.047665	-0.012428	0.017123	-0.075992	-0.0075969	-0.042511	0.011027	-0.01085	-0.0031732	0.038528	-0.01117	0.022358	-0.011434	0.011047	-0.026063	0.014664	-0.032669	-0.01113	1.6492e-05	0.0059587	0.02774	0.00038394	-0.0072769	0.0079571	-0.00147	0.0099329	0.011184	-0.056924	0.0038021
	13.54_133.0845	0.067397	0.0080286	0.0066756	0.01669	0.011702	0.0062001	-0.020919	0.0090023	-0.0263	-0.019756	-0.006209	0.05215	-0.0086573	-0.0033859	0.019817	0.014912	0.0059677	0.0059372	0.032207	-0.0098701	0.039439	-0.011151	0.006506	0.014208	-0.024277	-0.0047177	-0.012028	-0.0013349	0.0011151	0.002215	-0.01015	-0.0072359	-0.0051161	-0.0095835	-0.034823	-0.0098978	-0.041741	0.021812	-0.035642	0.020599	-0.019002	0.0042134	-0.009115	0.0052825	-0.0013057	-0.033465	-0.0098025	0.0084843
	13.88_133.0843	0.032015	0.0068574	-0.007923	-0.018348	-0.010291	-0.019799	0.003346	-0.00063675	-0.061859	-0.0087673	0.033732	-0.020856	-0.034673	0.0023122	0.011443	-0.017196	-0.0075441	0.0096476	-0.001746	-0.010535	-0.0068346	-0.013545	-0.003305	0.0032537	-0.0098103	-0.002935	0.0037996	0.0027452	-0.0048052	-0.0068463	0.013799	-0.006759	-0.0057744	0.0012569	0.0044442	-0.0073135	-0.01413	-0.017311	-0.012959	-0.0077986	0.0020189	-0.0029922	0.0024635	-0.0056015	-0.0065568	0.0013041	-0.0032452	0.0050703
	5.84_465.1742	0.018272	0.030637	0.018434	0.0017125	-0.00033286	0.00099056	-0.0062021	-0.0020962	0.00053846	-0.0044791	0.004548	0.0012198	-0.0051078	-0.0012819	0.0010062	0.00020072	-0.063026	-0.0022823	0.022546	-0.013634	-0.013088	0.0038853	-0.0081155	0.00046541	-0.0040417	0.0072187	0.0032919	0.0020531	0.002799	-0.0011587	0.0098503	-0.0024683	-0.0048853	-0.0004443	0.00080931	0.0025614	-0.0025346	-0.0041591	0.0010881	0.0021942	-0.00012803	0.00049255	0.005291	-0.00046389	0.0017702	0.0043201	-0.016632	-0.028597
	0.87_465.1739	0.041992	-0.0099169	0.0090157	0.051427	-0.0031727	-0.016261	0.056727	0.024648	-0.020554	-0.052858	0.0088644	-0.018554	-0.065197	-0.078164	0.089597	0.096317	0.026798	0.039511	0.048405	-0.063517	0.051643	-0.00075408	-0.12079	-0.050834	-0.01071	0.0023688	0.0058563	-0.0042934	0.0092558	-0.030034	0.06022	0.03228	0.012949	-0.015407	-0.055437	0.11475	-0.015893	0.096062	-0.019025	-0.086269	-0.02291	0.14117	0.024091	0.025027	-0.016618	0.0070466	0.0016934	0.0050527
	2.61_137.0572	0.018561	0.03116	0.018432	0.0019219	-0.00052823	0.0026758	-0.0079214	-0.0019711	-0.00085589	-0.0045507	0.0082429	0.0014851	-0.0069637	-0.0029372	0.00063522	-6.8426e-05	0.0011381	0.0043458	-0.0022174	0.0027571	-0.0085529	-0.0010259	-0.00078106	-0.0035174	0.00039061	0.0063482	0.0020648	0.0041391	0.00078698	-0.0047732	0.005757	-0.0019173	-0.0014551	-0.0018985	0.0025602	0.003108	-7.3413e-05	-0.0018076	-0.00049454	-0.00028509	0.0020957	-0.0014435	0.00084266	0.00090898	0.0016944	0.0026894	0.00094398	-0.00099613
	10.26_136.9307	0.034992	-0.0052387	-0.011807	0.0026282	0.0063056	-0.004221	0.014355	0.0036308	0.010041	-5.1922e-05	-0.023221	-0.0030771	0.0039363	0.011174	0.0011149	0.0013973	0.0011377	-0.0039878	-0.014795	-0.015649	0.0032133	0.01421	-0.0015978	-0.0089371	-0.0028237	0.0024021	-0.0047909	-0.026889	-9.0077e-05	-0.0084895	-0.0032773	0.0031852	-0.0094127	0.027851	-0.025769	-0.022081	0.006715	0.0021956	-0.026177	0.00666	0.0085557	0.021134	-0.0043133	-0.0061125	0.030261	-0.0091454	-0.011457	0.00915
	0.46_466.0221	-0.011333	0.053673	-0.068615	-0.085148	0.0078087	-0.055708	-0.080489	0.0060732	0.024883	0.10308	-0.038715	-0.034303	-0.099024	-0.12656	0.039942	0.011593	0.0027326	-0.058593	0.016615	0.035142	-0.017883	0.034387	0.036009	0.046393	-0.067368	-0.018742	-0.0035071	-0.027453	-0.014031	-0.0049932	0.017317	-0.032966	0.028041	0.016478	-0.073536	-0.046931	-0.081485	0.09094	0.099466	-0.019382	0.077535	0.081452	-0.029775	-0.36086	-0.032867	-0.059385	0.0011304	-0.011139
	4.11_465.2861	0.0028694	0.012379	-0.0052409	-0.012677	0.040706	-0.019029	-0.029367	0.0417	-0.022119	0.010023	-0.0021604	-0.034887	0.0069768	-0.044398	0.085726	-0.00077185	0.027491	-0.0056509	0.013948	-0.025633	-0.027492	-0.0075182	0.032901	-0.0020871	-0.0068896	0.026653	0.0079462	0.029187	-0.0049658	-0.017482	0.041901	-0.0081583	0.0087959	-0.0084515	0.047819	-0.008838	0.0096109	-0.043726	0.040718	-0.0022275	-0.0080571	-0.0019813	-0.0011196	0.00039525	-0.014962	0.0070979	0.0010856	0.0030854
	13.89_465.2573	0.032755	-0.0057231	-0.011059	0.0032082	0.0062728	-0.0051962	0.013781	0.002494	0.010412	-0.0005276	-0.024934	-0.0035293	0.0047357	0.01028	0.0024598	-2.4203e-05	-0.003881	4.0679e-05	-0.0056673	-0.0073919	0.004938	-0.0042523	-0.006502	0.0069581	0.0028005	-0.0026498	-0.0027857	-0.00024058	-0.0056578	-0.0021629	-0.011473	-0.0025251	0.0067931	-0.015733	0.0067082	-0.0061185	0.0022559	0.018831	0.014093	-0.01958	-0.025173	0.00020269	-0.0010877	0.010627	0.010043	-0.023292	0.03235	0.010846
	4.53_137.9638	0.018585	0.030251	0.018271	0.0018832	-0.0004322	0.0017672	-0.0068455	-0.0021021	-0.00021664	-0.0045758	0.0062525	0.0014214	-0.0057888	-0.0020582	0.00062147	-9.8431e-05	-0.041827	0.0021775	0.015615	-0.011231	-0.024991	0.013276	-0.0014173	0.0062576	-0.027888	0.093353	0.0039506	0.03772	0.0038784	0.0094372	0.039817	-0.013331	0.00023598	-0.00706	-0.0025485	0.010959	0.0019608	-0.0065587	0.0078601	-0.0037785	-0.00036538	0.0013159	-0.0023739	-0.00036809	0.00010584	-0.00067919	0.010178	-0.0031411
	5.69_137.9637	0.017119	0.033535	0.01953	0.0013517	1.1991e-05	-0.00027922	-0.0060744	-0.0020528	0.0018501	-0.004762	0.0023999	0.0010719	-0.0043968	-0.00042231	0.0015222	0.00079186	-0.068704	-0.0048359	0.022945	-0.012251	-0.0039022	-0.0035215	-0.011862	-0.0048696	0.014663	-0.056502	0.0028597	-0.02363	0.0017033	-0.010211	-0.012331	0.0056698	-0.0084485	0.0038472	0.0038252	-0.003191	-0.0052198	-0.0019038	-0.0040669	0.006396	0.00048123	-0.00055016	0.010343	-0.00026012	0.0030348	0.0080396	0.01752	0.011774
	0.47_471.1885	0.011625	0.059195	0.019456	-0.012273	-0.0034423	-0.024978	-0.0064583	-4.5143e-05	-0.0045701	0.0071594	0.013498	-0.049485	-0.0011018	0.017559	-0.00057944	-0.016355	-0.0038019	0.0033144	-0.014399	0.0075982	-0.009697	-0.0010459	0.0013669	-0.0036228	0.00021813	0.0051449	-0.0026941	0.0053884	-0.0082707	-0.0070542	0.014205	-0.013772	-0.015106	-0.0075243	-0.0021275	0.0053028	0.0034547	-0.0032051	0.0046829	-0.003965	-0.0011665	-0.00013446	0.0063581	0.0064095	0.003419	0.0027099	0.022351	-0.0033963
	7.75_471.1827	0.031957	-0.0065044	-0.01048	0.001072	0.0032536	-0.0082019	0.012093	0.0037477	0.0086936	-0.0010697	-0.023595	-0.0045913	0.0046309	0.0090216	0.00013729	-0.00083061	0.0023571	-0.0047422	-0.013256	-0.016603	-0.011341	0.0040136	-0.0037172	0.012833	-0.010119	-0.0067141	0.0069002	-0.015345	-0.0055431	-0.0033863	-0.015509	-0.011519	-0.016464	0.0096477	-0.0093211	-0.0077362	0.0012593	0.0012633	-0.0066537	0.026386	0.007247	-0.0011211	0.017581	-0.025705	0.017069	-0.076039	0.019829	-0.0077589
	0.45_471.0751	0.011746	-0.0076914	-0.0066491	0.053793	-0.011915	0.016366	-0.0043148	0.011527	-0.028788	0.0033881	0.016587	-0.0070997	0.0031038	-0.00646	0.0030571	-0.004332	0.008258	0.002955	0.013855	-0.01751	-0.0052166	0.00031847	-0.037018	-0.022399	-0.01974	0.0034644	-0.0034861	-0.0096555	0.0093945	-0.019737	-0.0058072	0.004871	-0.00015455	0.0092172	-0.0026361	0.011763	-0.01219	4.8943e-05	0.0042199	0.0062328	0.00067553	0.0071289	-0.0056085	0.0020249	0.0098218	-0.0024322	-0.0018201	0.0053854
	12.49_470.3628	0.033201	-0.0058863	-0.010191	0.0019079	0.0037551	-0.0070732	0.013486	0.0046358	0.009149	-0.0022684	-0.024327	-0.0047735	0.0031926	0.010821	0.00022957	0.00050556	-0.001608	-0.0066139	-0.01242	-0.0038527	-0.00084362	-0.0024732	0.0010767	-0.0012806	-0.0063676	0.00010768	-0.00024192	-0.0087213	-0.0076921	-0.0060688	0.001243	0.00042222	0.0077534	-0.0022436	-0.0012314	-0.00923	0.0017088	0.00043866	-0.0029785	0.0064907	0.0028656	0.0039799	-9.6504e-05	-0.0044475	-0.0028752	-0.0011564	0.049308	-0.012493
	0.47_470.0690	0.012288	-0.0075639	-0.0060034	0.053132	-0.011154	0.015046	-0.0030835	0.0115	-0.02691	-0.0010389	0.019107	-0.0079079	0.0037042	-0.006814	0.0037163	-0.0044385	0.0080352	0.002784	0.013296	-0.016821	-0.0049273	0.001151	-0.034607	-0.022676	-0.018908	0.0012254	-0.0042272	-0.012659	0.0049529	0.0065292	-0.00029963	0.0093406	0.0091572	0.0060171	0.0048922	0.0042509	-0.015728	-0.0035831	0.0007697	0.0014545	-0.015236	-0.0019642	0.024725	-0.0056829	0.007332	-0.0036802	0.0013151	0.0086096
	10.25_469.9332	0.016504	-0.0086029	-0.0088416	-0.012829	-0.0044844	0.0058988	0.03379	-0.003271	-0.0052633	0.016635	-0.0019033	-0.031208	0.021535	-0.0013278	0.084677	0.086646	0.0049913	-0.0027049	-0.026107	-0.014978	-0.026528	-0.0063788	-0.0018095	-0.0018215	-0.016905	-0.0036984	0.019816	-0.0032462	0.011717	-0.00544	0.016145	-0.030969	-0.0012322	0.040496	0.041354	-0.0013616	0.00037546	0.0051927	-0.021743	-0.021842	0.015342	0.046118	0.0052978	-0.0016828	-0.055577	-0.012471	-0.0031181	0.0022691
	0.43_467.9648	-0.015837	-0.028722	-0.091648	-0.036268	-0.022014	0.04175	0.030512	-0.030648	-0.061974	-0.017765	0.06216	-0.013931	0.033391	0.012497	-0.0050903	-0.0052562	0.04807	-0.036753	0.035658	-0.11549	-0.03406	-0.026517	-0.062191	-0.027925	0.0359	0.049642	0.21973	-0.038588	-0.068254	0.055073	-0.15987	-0.036295	0.022846	-0.058302	-0.025659	-0.0073868	-0.0025274	-0.011601	0.066329	0.045352	-0.0058796	0.0063763	-0.020214	0.010037	0.034288	-0.0088722	-0.052474	-0.0032587
	10.25_467.9348	-0.007384	-0.018755	-0.0092717	-0.025305	-0.014916	-0.040968	0.0080454	0.0069901	0.0090781	0.020064	0.012088	-0.0050686	-0.015959	0.015793	0.085943	-0.02062	0.0046699	-0.0071357	-0.019497	0.013131	-0.044761	0.0073697	-0.0076269	0.0072732	0.014505	-0.00022221	0.0042107	0.006138	0.013256	-0.00868	0.011032	-0.038213	0.0027073	0.0092622	0.019366	0.014876	0.00070439	0.00094443	-0.027053	0.0065489	0.012618	-0.0064867	-0.024124	-0.0063171	-0.0143	0.00069984	-0.00025129	-0.0041041
	13.57_467.3522	0.03522	-0.0055568	-0.01283	0.0018297	0.005999	-0.0054638	0.01157	0.0033789	0.0092429	-0.0018157	-0.024184	-0.0043274	0.0040915	0.0098457	0.0011927	0.0015981	0.00030223	-0.0020264	-0.01145	-0.005203	0.0032863	0.0057673	-0.0011702	-0.0031942	-0.0061162	-0.0065396	0.0010183	0.0016957	0.0023037	-0.00099777	0.00094216	0.00839	-0.000565	-0.004083	0.0007777	-0.0045955	-0.0057715	-0.003168	0.0027809	0.0097093	0.0076873	0.00028299	0.010526	-0.0011595	0.010755	0.009842	0.026273	-0.00080317
	13.54_466.2935	0.02123	-0.00019695	-0.00056331	0.020351	-0.01171	0.024574	-0.016573	0.00075162	-0.030637	0.036723	0.0015313	0.006853	-0.014053	-0.0053037	-0.0067161	-0.0034855	-0.001327	0.0074104	0.0086508	-0.008437	-0.012117	-0.0056296	0.0064188	0.0017378	-0.0016382	0.0022267	0.0029711	-0.0013147	-0.0032629	0.0042666	0.0012859	0.0014121	0.0038667	0.0018457	0.0026009	-0.0017865	-0.0039125	-0.0034629	-0.0052507	-0.0082394	-0.0046304	0.0041914	0.0045893	-3.4124e-05	-0.0037024	-0.0015074	-0.0056338	-0.0038741
	7.75_466.2332	0.028245	-0.0048797	0.019988	0.0020152	-0.013108	0.0001733	0.022477	-0.0022544	-0.0070097	0.013177	0.019264	0.005359	-0.016817	-0.011426	-0.013664	-0.0012476	0.010227	-0.0032875	0.014716	-0.00089944	-0.0023998	-0.0051429	-0.0080947	0.0010393	-0.0046871	0.0043267	-0.0016665	1.5333e-05	0.0012999	0.004173	-0.0012127	-5.7494e-05	0.0010109	0.0040596	0.00099725	-0.0025485	-0.0038123	-0.0038933	-0.0022504	-0.0030252	0.0009677	0.00051775	0.00072316	0.0023333	0.00066981	0.00013119	-0.0106	-0.0040434
	10.39_137.9640	0.023155	-0.0071554	0.0088553	-0.0044625	0.036879	0.012678	-0.013267	-0.039121	-0.0066564	0.0032387	0.024195	-0.0044891	-0.01399	-0.016916	-0.0021974	-0.0098152	-0.0071738	0.019542	-0.034287	0.024146	0.014619	0.0045778	-0.047266	0.0077288	0.0055101	0.0090362	-0.014365	-0.0055867	-0.0011332	0.00039616	0.0051492	0.0033394	0.007339	0.0039152	-0.0023409	0.012878	-0.0096403	-0.0063164	-0.0071442	0.0052574	0.00060066	-0.0064312	0.00010163	-0.0044532	0.002308	0.004811	-0.0099503	-0.0033687
	13.91_137.9639	0.023597	-0.0060409	0.0084323	-0.0038863	0.03402	0.012894	-0.012572	-0.036387	-0.0069633	0.0029456	0.024601	-0.0039473	-0.014257	-0.016392	-0.002391	-0.0092851	0.00017136	0.0042847	0.0024225	-0.0056392	-0.0089116	0.0016043	-0.025041	-0.0038158	-0.0033304	-0.0028523	0.0028884	0.011029	-0.0034485	0.011933	-0.018527	0.0039586	-0.0077724	0.011261	-0.0069344	-0.0076873	0.0041542	0.0033137	0.00042188	0.0005611	-0.00059078	-0.0011325	0.0040793	0.00089889	-0.0019639	0.003774	0.0075699	-0.009344
	12.29_476.2762	0.017296	0.034799	0.01979	0.0016096	-0.00015683	0.0017806	-0.0084818	-0.0019164	0.00012352	-0.0050596	0.0071776	0.001508	-0.0067461	-0.0026191	0.00092087	0.00042102	0.017553	0.0058678	-0.0096454	0.0074934	-0.0092214	-0.00072733	0.0016237	-0.004415	-0.00053366	0.015135	0.0022064	0.0087729	0.00047358	-0.0054099	0.0087864	-0.0028809	-0.00060624	-0.0034258	0.0029709	0.0046138	0.0012933	-0.0013705	-1.187e-05	-0.0012061	0.0026878	-0.0019749	-0.00082141	0.001309	0.0015714	0.0022048	0.0044064	0.00050874
	12.49_475.3235	0.03633	-0.0063161	-0.015467	0.0019877	0.0073773	-0.0038019	0.0077676	0.0029728	0.0089562	-0.0026396	-0.026597	-0.0051308	0.0048045	0.013164	0.003217	0.00067085	-0.0012837	0.0024939	-0.0063892	-0.0052214	-0.0013356	0.0056968	0.00060276	0.0034339	-0.0050197	0.00070442	-0.0054706	0.0010902	-0.0040701	0.0010492	0.0046951	-0.0046706	-0.00094177	-0.014351	-0.0073352	-0.005564	-0.00148	0.0023658	-0.0056297	0.0079548	-0.0034247	0.0038154	-0.014009	-0.0064215	0.0028584	0.0071986	-0.021248	-0.010569
	14.62_475.3039	0.040498	-0.022521	-0.014495	0.0037097	-0.00063525	0.0070368	0.0032874	0.0018182	-0.0041232	-0.00032384	0.003549	-0.00074682	-0.004736	-0.00089453	-0.0028538	-0.00035989	0.032508	0.010747	-0.016854	0.0038669	0.0020721	-0.0004308	0.0058267	-0.014207	0.0038625	0.0012505	0.012052	-0.004752	-0.015825	-0.0019474	0.0017869	0.0060972	0.025988	0.014473	0.0046131	-0.014157	0.0059353	-0.014275	0.010171	0.019867	0.025655	0.028363	0.0046078	0.03821	0.0071835	0.020229	0.010267	-0.0025323
	13.56_473.3639	0.043051	0.0089949	0.0024526	-0.016393	-0.012748	0.010447	0.019136	-0.078257	-0.031701	0.053535	-0.058029	-0.017087	-0.00754	0.010451	0.082382	-0.01175	-0.0023234	0.0021944	0.0069498	-0.004419	0.0035765	0.01635	-0.026857	0.021251	-0.026094	0.011649	-0.014885	0.023987	0.005397	-0.032165	0.032693	-0.0035378	-0.0034481	-0.0064018	0.0021377	0.0092595	-0.0043573	-0.012306	-0.019368	-0.029206	0.0090553	0.0074023	0.033201	-0.0097207	0.0097622	-0.014252	-0.022665	-0.0085146
	4.18_473.2578	0.018033	0.032701	0.019008	0.0017964	-0.00037245	0.0023245	-0.0081899	-0.0019491	-0.00046967	-0.0047766	0.0078607	0.001506	-0.006897	-0.0028356	0.00073631	0.00012554	0.0090217	0.0052395	-0.0056473	0.0048008	-0.009698	-0.00020781	0.00063939	-0.0034707	-0.0016766	0.016016	0.0021833	0.0085476	0.00074547	-0.0042906	0.0091472	-0.0030785	-0.0007747	-0.002994	0.0024914	0.0043247	0.00079814	-0.0018059	0.00019101	-0.0010643	0.0023128	-0.0015974	-0.00035281	0.0010744	0.0015288	0.0021564	0.0043438	0.0015676
	12.79_471.9998	-0.018613	-0.014832	0.014056	0.017066	0.036797	0.014899	0.035939	0.02496	0.0096987	0.021873	-0.0030336	-0.0077987	0.0037313	-0.015798	-0.022243	0.00093337	-0.016847	-0.015129	-0.021557	0.0010069	-0.034269	0.0059214	-0.0085946	-0.029894	-0.0031747	0.033981	-0.0042149	0.013763	-0.017694	0.045532	0.01858	0.0077623	0.011401	-0.0075894	0.0095837	-0.004488	-0.017872	-0.0060091	-0.013508	0.0073309	0.021551	0.012249	-0.039982	0.0036424	-0.0028127	0.0018304	-0.0010909	0.0079194
	10.26_471.9292	0.033029	-0.0054409	-0.00969	0.0043412	0.0062984	-0.004906	0.013914	0.0032281	0.0087951	-5.3736e-05	-0.022058	-0.0039476	0.0038307	0.011019	4.9427e-05	0.0045247	0.00040289	-0.0024157	-0.014685	-0.011439	-0.0051154	-0.0019481	-0.0023681	0.0049218	-0.0024399	0.010476	-0.0016514	-0.014022	0.0035081	-0.0019522	-0.014466	-0.020641	-0.0057536	0.010503	0.0057101	-0.00034702	-0.0033855	-0.0036503	-0.013022	0.0054967	-0.014788	0.016321	-0.0026321	0.00065884	-0.016348	-0.016198	0.044967	-0.009832
	13.90_471.3287	0.035363	-0.0049105	-0.011059	0.0041599	0.0068923	-0.0042273	0.014611	0.0029879	0.010248	-0.00060916	-0.024827	-0.004355	0.0035337	0.0092186	0.00042586	0.0019702	-0.0017172	-0.0030309	-0.010335	-0.0091623	0.0071772	-0.0024925	0.0029979	0.00068149	-0.0011302	-0.00035801	-0.0067882	-0.0028175	0.0012573	-0.006473	-0.0072213	0.0025906	-0.00025116	-0.0098501	0.0052629	0.0040912	-0.00087363	0.0051911	-0.00038614	-0.0065225	-0.019024	-0.0085293	-0.0037359	0.0073506	0.0037049	-0.011259	0.051814	0.0082178
	0.43_139.9853	0.041001	-0.012256	0.030027	-0.0063709	-0.016408	0.0031071	-0.062209	0.014156	-0.022346	-0.015184	-0.025088	-0.021556	0.064488	-0.026147	0.0492	0.020275	0.027537	0.0065613	0.080184	-0.0061845	0.041326	0.0027946	-0.0049194	0.010642	0.023856	0.0099518	-0.020177	0.0060869	-0.0031045	0.0062386	0.0024756	0.0038416	0.0070004	0.00047079	-0.02025	0.0012214	-0.0056414	-0.010491	0.013147	0.0065521	-0.0068396	-0.0075771	-0.015078	-0.0029606	-0.13562	-0.050616	-0.0080874	0.0091669
	5.39_138.1277	0.016013	0.038396	0.021128	0.0012704	0.00021726	0.0007698	-0.0088952	-0.001857	0.0012211	-0.0055163	0.0058126	0.00148	-0.0064158	-0.0021547	0.0012932	0.0009652	0.029575	0.006247	-0.015707	0.012006	-0.0059878	-0.0035571	0.0021854	-0.0072311	0.0061238	-0.0030417	0.0020818	0.0023035	-0.00024847	-0.0094382	0.0022614	-0.00043093	-0.0012167	-0.0029089	0.0044737	0.003487	0.0013222	-0.00010951	-0.0017084	-0.00035861	0.0034253	-0.0028216	-0.00024979	0.0017225	0.0019628	0.0032064	0.0013032	0.0039071
	0.45_137.9642	0.031213	-0.0047921	0.017088	-0.0011238	-0.0092342	0.0062895	-0.030326	0.0034524	-0.015285	-0.0059463	0.011836	0.0024289	0.017308	0.014926	0.019887	-0.0041322	0.0096587	0.0055111	0.040219	0.0051513	0.0051267	0.042712	-0.0010576	0.0064479	0.0066124	-0.0043015	-0.0028256	-0.0012569	-0.0031595	-0.0017124	-0.00055916	-0.0017607	0.0022095	0.00048794	7.1985e-05	-0.0020093	-0.0018875	-0.00050036	0.0011146	0.00018966	0.0013942	-0.0010108	-0.00096851	-0.00032638	0.0053444	-0.0016879	0.0021692	-0.018575
	0.65_137.9640	0.01182	-0.020744	-0.010331	-0.034956	0.0064259	0.030072	-0.032085	-0.13617	0.057587	-0.020413	0.022445	-0.0020739	-0.028678	-0.029557	-0.0066881	-0.011524	0.01096	-0.011211	0.0035167	-0.013158	0.21858	0.028659	0.12573	-0.069346	-0.089756	0.052484	-0.0084896	-0.038605	-0.044438	-0.098429	0.10137	0.21596	-0.16237	-0.15887	0.13738	-0.048768	-0.046595	-0.030654	-0.021664	0.00083862	0.009477	0.030983	0.034284	-0.0064775	0.0052251	0.00652	-0.0091639	-0.0060566
	4.11_481.2613	0.023815	0.0121	-0.0059384	-0.0059916	0.019516	-0.00021777	0.003515	0.0048164	0.016894	-0.0047079	-0.021671	-0.0045134	0.0020165	0.0044288	-0.0014098	0.00269	0.051093	0.018947	0.020461	-0.015627	-0.025843	0.011725	0.019241	0.00454	-0.015501	0.015089	-0.003108	0.0072375	-0.0063916	0.0079708	0.0073847	-0.016977	0.0052254	0.011081	0.016155	-0.0055485	-0.00042454	-0.018145	0.014875	-0.0023366	0.031558	0.0073571	-0.0088114	0.032013	-0.027834	-0.03628	0.053703	-0.029728
	13.57_481.2601	0.028222	-0.0051616	0.020432	0.0019218	-0.013439	-0.00023816	0.023379	-0.0022276	-0.006907	0.013633	0.019125	0.005463	-0.016936	-0.011475	-0.014022	-0.0011249	0.010574	-0.0092522	0.011766	-0.0010787	-0.0023454	-0.0057506	-0.0086211	0.0010647	-0.004871	0.005346	-0.0016032	0.00041314	0.0014081	0.004049	-0.00081208	0.00016438	0.00070409	0.0041635	0.0012107	-0.0023802	-0.0036625	-0.0041683	-0.0020421	-0.0029428	0.0010518	0.00031947	0.00062507	0.0027266	8.9189e-05	0.00032746	-0.012178	0.0017177
	10.25_480.9407	-0.0083996	0.012994	-0.01345	0.051528	-0.058403	0.016971	-0.012857	-0.026782	0.017794	-0.016178	-0.0093098	-0.0045885	0.0077543	-0.001075	0.0056076	0.0029122	-0.042415	-0.003656	-0.00096926	-0.028907	-0.059744	-0.0034959	0.024657	0.0077614	0.014848	-0.014847	0.0083163	-0.0059561	-0.0080675	0.010927	-0.00011321	-0.016766	0.0058361	-0.016052	0.015029	-0.013691	-0.00075098	-0.0010869	-0.0086615	-0.0045081	0.0026987	0.0089903	-0.0037217	-0.0025163	-0.003102	-0.0039674	0.0052379	-0.0096913
	14.20_479.0092	0.010045	-0.036944	0.016468	-0.017814	0.028373	-0.012343	0.022744	0.023252	-0.022948	-0.051517	0.020237	0.015409	0.0060819	-0.00237	0.025659	0.0026178	0.037448	0.013409	0.011802	0.023568	-0.0015497	0.0063655	-0.019554	-0.012948	0.002537	-0.0094954	0.0042488	0.0091459	-0.0075599	0.0076346	0.012822	-0.00019775	0.00327	-0.0080684	-0.0031407	-0.020333	-0.035916	-0.025243	-0.018952	-0.00032853	0.0029483	-0.0082963	0.00025049	-0.020672	0.0029175	0.0043199	-0.00233	4.301e-05
	10.25_478.9425	0.015353	-0.010212	-0.022148	-0.018082	-0.0073835	-0.051703	-0.0066425	0.0080411	0.0035757	0.020212	0.01271	0.014383	0.055298	-0.049601	0.0085769	0.038922	0.0013504	0.005676	-0.013142	-0.01892	0.0013362	-0.012613	-0.0024365	-0.0053152	0.022387	0.024615	0.003893	0.004057	0.022231	-0.012637	0.011189	0.032482	0.0086904	0.023595	0.0099613	0.0088848	-0.016045	0.0028503	0.025871	-0.0072895	0.011458	0.042432	0.0015108	0.040488	-0.012396	-0.0056512	-0.0021825	-0.0047511
	12.86_478.2907	0.017065	0.035458	0.020035	0.0015511	-8.9131e-05	0.0016103	-0.008574	-0.0019062	0.00030934	-0.0051487	0.0069642	0.0015088	-0.0066991	-0.0025517	0.00097849	0.0005136	0.020249	0.0060695	-0.010906	0.0083398	-0.0090868	-0.0008784	0.0019399	-0.0047041	-0.00020401	0.014963	0.0022147	0.0088865	0.00038977	-0.0057483	0.00871	-0.002832	-0.00054771	-0.0035693	0.0031173	0.0047148	0.001454	-0.0012369	-6.7168e-05	-0.0012575	0.002805	-0.0020922	-0.00097719	0.0013826	0.0015828	0.0022142	-0.0010919	-0.0011216
	0.44_478.0448	-0.0065831	0.093046	-0.0029028	-0.059576	-0.098866	-0.041016	-0.021296	-0.081454	0.073583	-0.015286	0.0087804	-0.10325	-0.0054959	0.040427	-0.0063319	-0.03148	-0.065048	-0.0077779	-0.038744	-0.013757	0.0899	0.03753	0.083248	-0.059957	-0.017653	0.032381	0.24003	0.12746	0.2201	-0.049754	-0.083641	0.25393	0.35226	-0.053769	-0.22397	-0.14076	-0.049681	0.022765	-0.10698	0.010681	0.024172	0.010498	-0.042487	-0.057404	-0.00014178	-0.02357	0.066924	-0.0097623
	13.89_477.3387	0.032506	-0.0055596	-0.011626	0.0042851	0.0080294	-0.0053745	0.013068	0.0015349	0.0084219	0.00027831	-0.02316	-0.0022487	0.0060399	0.0083714	0.0024279	0.0028378	-0.0030561	-0.0017908	-0.0084208	-0.013554	-0.0032088	0.0074741	0.0072369	0.007063	-0.013953	-0.003163	-0.0080602	-0.0045121	-0.0046575	0.0049624	-0.011288	-0.013618	0.002374	-0.009245	0.0014248	0.0082896	0.0070315	-0.0040452	0.01602	-0.010155	-0.026395	-0.014679	0.0026704	0.0025914	0.012302	-0.0021533	0.011951	-0.0020309
	0.47_477.0684	0.019528	0.065845	0.0091034	-0.01832	-0.0020351	-0.019142	0.016121	-0.011563	-0.01986	0.023116	0.041204	-0.049177	0.052482	0.035324	-0.011918	-0.010267	-0.025854	0.0017943	-0.013446	0.0060175	0.0024138	-0.0092492	-0.0018368	0.0007635	0.015796	-0.021141	0.0063602	-0.018878	-0.022811	8.068e-05	-0.0059697	-0.031206	-0.038638	-0.02038	0.024412	0.032614	0.001103	-0.0089074	0.021327	0.0067126	-0.0013576	-0.00046534	0.0068269	0.0072093	0.013415	0.0014463	0.0037944	-0.0042672
	13.89_476.3340	0.0057988	-0.032917	0.013999	0.019034	-0.021234	0.018783	0.0062518	0.069137	-0.012444	0.011871	0.0010821	0.001817	0.032897	0.016558	0.0039347	0.0023508	0.041006	-0.043675	0.022287	0.0070637	-0.0034529	-0.021691	-0.009422	0.00044884	-0.010339	0.018401	-0.015197	0.031239	-0.018057	-0.049714	-0.036967	-0.0041883	0.012946	-0.0024773	0.015847	-0.0060288	0.0040676	0.019744	-0.017903	0.022368	0.025549	0.019104	-0.047181	0.0036815	-0.0033126	-0.00068461	-0.018796	-0.0034912
	4.11_476.3036	0.017112	0.011702	0.0025366	-0.0048286	0.015519	-0.0055463	0.01144	0.0031884	0.017373	-0.00014291	-0.021589	-0.004189	0.0020068	0.0033234	-0.0026282	0.0031206	0.056088	-0.0015529	0.013083	-0.01475	-0.015748	0.00050515	0.016222	0.012685	-0.0092379	0.0014072	0.013071	0.0080431	-0.0038072	0.0020371	0.0031853	-0.02173	0.00086868	0.0021827	0.013695	0.0018373	-0.0064786	-0.0060192	-0.0024068	0.010194	0.026045	-0.0021988	0.0040766	0.01986	-0.0018042	-0.027693	-0.020089	0.0043897
	10.32_139.9867	0.026787	0.00043868	-0.0022876	-0.0061602	-0.039686	0.02158	-0.014016	-0.034285	0.01927	-0.014915	0.02176	0.0062087	-0.017403	-0.010818	-0.0042805	-0.0026949	-0.0018215	0.0085635	-0.0069024	-0.017985	-0.092091	-0.011806	-0.043826	0.021038	0.024646	-0.015181	-0.022457	-0.025294	0.021771	0.022346	-0.011611	-0.073404	0.074153	0.042113	-0.024786	0.030997	-0.0085073	-0.0015657	-0.0044923	-0.0059072	-0.0032682	-0.0058394	-0.015674	-0.0020038	-0.0024275	-0.007328	0.0044584	0.022957
	4.16_487.0312	0.017229	0.034935	0.019838	0.0015796	-0.00013882	0.0016716	-0.0084181	-0.0019111	0.00023779	-0.0050507	0.0069504	0.0014784	-0.0066687	-0.0025171	0.00098558	0.00047552	0.015636	0.0052479	-0.0091518	0.007568	-0.006905	-0.0025948	0.00062179	-0.005608	0.0039836	-0.00068724	0.0020526	0.0023023	0.00021408	-0.0074769	0.0031762	-0.00087124	-0.0014461	-0.0022643	0.0036455	0.0030975	0.00054933	-0.00085589	-0.0013007	-0.00018355	0.0028013	-0.0021879	0.00044921	0.0013348	0.0018752	0.0030769	-0.00069032	-0.00025655
	10.25_486.9598	0.0093699	0.021444	-0.0092748	-0.055775	-0.033844	0.019279	-0.00027218	0.014395	0.0045194	-0.056218	-0.0019847	0.045863	-0.04382	-0.011846	0.0094722	0.013607	-0.04992	0.0042994	-0.016917	-0.029387	-0.040307	-0.013852	-0.015619	-0.026127	0.0040103	-0.024563	0.018528	-0.0017703	-0.015247	-0.012824	0.027175	0.022516	-0.009649	-0.0047884	-0.0015374	0.00050955	-0.009188	-0.015198	-0.0068689	-0.0012712	-0.0087427	0.0016393	0.0015887	-0.01844	-0.0011951	0.00020274	0.0027932	-0.035929
	0.46_486.0515	0.015014	0.0411	0.022131	0.00098373	0.00050564	-0.0001205	-0.0090602	-0.0018067	0.0021802	-0.0058115	0.0044633	0.0014065	-0.006048	-0.0016504	0.0016663	0.0014368	0.034252	0.0053656	-0.018935	0.015223	0.0004795	-0.0089232	0.00072553	-0.011347	0.018976	-0.044551	0.0017138	-0.014014	-0.0012185	-0.015989	-0.012511	0.0049376	-0.0031782	-0.00041951	0.0067401	-7.1146e-05	-2.6716e-05	0.0016974	-0.0052367	0.0021007	0.0041373	-0.0037913	0.0024776	0.0020521	0.0027886	0.0054942	0.02923	-0.0020879
	0.49_485.1621	-0.0037173	0.057945	0.034473	-0.013763	0.054487	-0.012498	-0.016634	-0.0471	0.019935	-0.004942	-0.013707	-0.006863	-0.001792	-0.0046701	0.0053718	6.0847e-05	0.0064605	-0.0058514	-0.017132	-0.0013894	-0.046999	0.013914	-0.048759	-0.025708	0.0041485	0.0037224	0.059009	0.099738	-0.025517	0.042104	-0.070998	0.0166	-0.074723	0.033836	-0.030682	-0.03962	0.062097	0.031214	0.022408	0.0015042	0.0028444	-0.0014418	0.019979	0.009158	-0.0057488	0.012723	0.045816	0.0077795
	10.25_484.9599	0.032284	-0.019845	0.0080865	-0.04682	-0.023635	-0.031395	-0.0046527	-0.055521	-0.031846	-0.0098229	-0.0054489	-0.047491	-0.0041683	-0.050049	0.023371	0.004497	0.030623	0.0044968	0.00044045	-0.015255	0.0046189	-0.0015897	-0.048295	0.0078793	0.022217	0.0049218	-0.010237	0.0067304	2.407e-06	0.010223	0.022449	0.0064234	0.0033429	0.0087972	0.014722	0.01548	0.028313	0.0010676	0.0025005	0.012548	-0.013992	-0.017613	-0.015542	-0.0078906	0.010432	0.010742	-0.0030823	-0.0038626
	13.58_484.3839	0.035845	-0.0052372	-0.012057	0.0024136	0.0057179	-0.0051365	0.013315	0.0033609	0.0096205	-0.0019568	-0.024446	-0.0046118	0.0032198	0.010237	0.00011292	0.0016275	-0.00029189	-0.0036517	-0.013399	-0.0078949	0.0028049	0.0026272	-0.0027372	-0.0032915	-0.0068075	-0.0070211	-0.0023474	0.0036207	0.0014233	0.0019637	0.0037214	-0.0026725	-0.0043075	-0.004582	0.0032781	0.0075295	-0.0071451	0.00014695	-0.00372	0.0010723	-0.0010314	-0.0042368	0.002411	-0.0070781	-0.00045205	0.0040838	0.084465	0.0094214
	0.46_483.0065	0.014295	0.043006	0.022836	0.00076745	0.00071211	-0.00080675	-0.0091108	-0.0017686	0.0029166	-0.0059978	0.0033667	0.001331	-0.005735	-0.0012249	0.0019712	0.0017973	0.035584	0.0042186	-0.020611	0.01741	0.0068569	-0.014165	-0.0011516	-0.015149	0.031571	-0.086356	0.0013309	-0.030676	-0.0020947	-0.022194	-0.027369	0.010311	-0.0052378	0.0022818	0.0088498	-0.0038007	-0.0015951	0.0033581	-0.008739	0.0046553	0.0047102	-0.0046249	0.0054354	0.0022928	0.0036104	0.0077983	-0.048779	0.0093187
	13.85_482.2007	0.028238	-0.0049591	0.020113	0.0019889	-0.013201	5.7426e-05	0.022731	-0.0022469	-0.0069808	0.013306	0.019225	0.0053883	-0.01685	-0.01144	-0.013765	-0.0012131	0.010325	-0.0049672	0.013885	-0.00094993	-0.0023845	-0.005314	-0.0082429	0.0010464	-0.0047389	0.0046137	-0.0016487	0.00012736	0.0013304	0.004138	-0.0010999	4.9869e-06	0.00092451	0.0040888	0.0010574	-0.0025011	-0.0037701	-0.0039707	-0.0021917	-0.003002	0.00099139	0.00046191	0.00069553	0.002444	0.0005063	0.00018646	0.0057968	0.0060083
	0.46_482.0130	0.017991	-0.029558	0.02226	-0.025005	0.08171	0.0034925	-0.053189	-0.078291	-0.0049145	0.00080517	0.0081032	-0.011815	0.023571	0.005841	0.02875	-0.015306	0.035694	-0.017736	0.088136	0.011848	0.014002	-0.17794	-0.020298	-0.0038241	-0.076449	0.011826	-0.04669	-0.012036	0.022491	0.016844	-0.0055775	0.004586	0.041678	0.003344	0.0045888	0.008835	-0.01776	-0.0062871	-0.017603	-0.0063749	-0.014452	0.013894	-0.015616	-0.019633	-0.011469	0.0029481	0.031949	0.00097478
	14.62_481.3666	0.03448	-0.0054567	-0.01251	0.001122	0.0042925	-0.0066752	0.011132	0.0038035	0.0090488	-0.0021442	-0.023657	-0.0043156	0.0029192	0.010018	0.0012831	0.0024971	-0.00024072	-0.00084771	-0.011759	-0.0028267	0.00054462	-0.00072837	0.0012851	-0.0067153	-0.0011993	-0.0039477	0.010926	-0.0049388	-0.0014352	-0.0026347	-0.00069096	0.0040745	0.0094829	-7.3288e-05	-0.0033562	0.0066035	0.0014951	0.0079444	-0.00071593	-0.0015601	0.0043875	0.004752	0.0010167	0.00017119	-0.0067691	0.019288	0.046237	-0.0068537
	0.42_140.9615	0.022277	-0.053829	-0.0074126	-0.037139	-0.0066661	-0.072401	-0.028946	0.033299	0.0042889	0.02573	0.0015585	-0.017869	-0.0046202	-0.063275	0.023239	0.016409	0.067639	-0.10583	-0.019946	-0.045239	-0.073356	0.067583	0.1013	0.0035768	0.087407	0.01669	0.017516	0.023307	0.010124	-0.059086	-0.054638	0.001312	-0.004644	-0.0098277	-0.00024086	-0.020153	-0.075156	0.019	0.011776	-0.010617	0.0020068	0.0015943	0.09933	-0.0041093	0.11229	0.055442	0.016143	-0.0032036
	14.06_139.9870	0.035269	0.0093023	0.0022018	0.0043242	0.00022104	0.026872	0.013003	-0.01387	-0.01996	0.0073928	0.041899	0.025024	0.038146	0.0011331	-0.011605	0.010379	-0.0068861	0.0090911	-0.00059745	-0.0052017	-0.0035962	-0.0042913	0.0067951	0.002835	-0.017513	-0.0072716	-0.029258	-0.0026572	0.013878	-0.0094414	0.017831	0.012106	-0.0064218	0.036927	-0.0081061	-0.045919	0.020614	0.018507	-0.018363	-0.030134	0.0055854	0.0062793	0.0071367	-0.004517	0.0004163	-0.011872	0.0033607	0.0016214
	13.79_139.9869	0.025326	0.036001	0.016394	0.014859	0.0099491	-0.048201	-0.047645	0.011532	0.021384	-0.009565	0.0054084	0.035054	-0.017425	0.0069147	-0.10593	0.019378	-0.10611	-0.0095268	0.046193	-0.01662	0.0028117	0.0057315	-0.020415	0.0030603	0.0081269	-0.012243	0.0050517	-0.016809	0.0010544	0.0030365	-0.012973	4.1302e-05	-0.0073864	-0.005207	-0.011695	0.01606	0.029125	-0.031311	-0.029897	-0.0046113	-0.0039774	0.013871	0.010067	0.0035675	-0.006933	0.0085756	-0.0165	-0.011597
	10.24_494.9254	-0.0031316	-0.011026	0.030892	-0.027124	0.025143	0.017022	-0.0095369	0.019705	0.0005568	0.054424	-0.035006	0.010043	0.017411	0.014767	-0.0057508	0.0027252	-0.00080762	-0.011272	0.034599	0.012105	-0.0099613	0.0074759	-0.026549	-0.020503	-0.0022963	0.0045356	-0.0043584	0.0123	-0.0051855	-0.0064613	-0.0041218	0.0088551	-0.0097192	0.0082663	-0.0084106	0.0050415	-0.0028592	0.0030414	-0.0050056	0.0091057	0.032604	0.024539	-0.065227	0.010617	0.0011462	0.004774	-0.0039624	0.00065107
	13.90_493.3138	0.039513	-0.0039987	-0.014582	0.0054354	0.010318	-0.00025278	0.012555	0.0020306	0.01059	-0.00087487	-0.026769	-0.0049215	0.0033725	0.010435	0.00063241	0.0016558	-0.0018606	0.00023584	-0.0071898	-0.010855	0.0087773	0.0041484	0.003175	0.0050435	-0.014046	-0.0024274	-0.0064037	-0.0024259	0.0015944	-0.0026726	-0.0084371	-0.0018578	0.001814	-0.0083388	0.0033346	0.0078728	0.0013028	-0.0011584	0.00069835	-0.014227	-0.0211	-0.013122	0.00089394	0.011453	0.00091086	-0.032142	0.025818	0.0084564
	0.46_493.0418	-0.021005	0.047917	-0.022923	-0.047495	-0.00071722	0.046621	-0.0036428	-0.053163	-0.021433	0.018619	-0.042252	0.083298	0.012426	0.0022538	-0.0039753	0.036267	0.020318	-0.039375	0.025187	-0.075408	0.03939	0.0058498	0.070122	0.035592	-0.019177	-0.052358	-0.050674	0.045734	0.0014754	-0.0015362	-0.058069	0.0349	0.014375	-0.048403	0.10584	0.052041	-0.029578	0.01736	-0.02037	0.05833	0.064275	0.016635	-0.057089	0.016212	-0.01753	0.013394	0.0076404	-0.0038689
	12.48_491.2962	0.01767	-0.014064	-0.001406	-0.0094867	-0.0072223	0.010665	0.015881	0.010205	0.0055835	-0.014283	-0.054506	-0.061979	-0.051884	-0.0029766	0.092243	-0.033099	-0.010447	-0.0028685	0.0015447	-0.0095125	-0.015857	-0.0064674	0.010976	0.028668	0.0082415	0.046137	0.0025535	0.035314	-0.012166	0.028576	0.0081379	-0.033747	0.0068242	0.0015803	-0.042588	0.024916	-0.014956	-0.0052438	-0.0091261	-0.016777	0.016771	0.017443	-0.0076854	0.0049499	0.085957	0.022796	0.019098	-0.012405
	4.18_490.2849	-0.0017717	0.020778	0.033599	0.014058	0.035599	-0.024969	0.028636	-0.032395	0.018413	-0.019701	0.011301	-0.013998	0.0027822	-0.01326	-0.0012302	-0.00027513	0.04625	-0.0059046	0.033356	-0.013187	-0.027848	0.0056994	0.010377	-0.020587	-0.0098534	-0.0029603	-0.0015999	0.0064983	0.0033963	0.0011982	0.0016634	-0.015297	0.0091935	-0.022225	0.014339	-0.024521	0.0014698	0.0056236	-0.0033686	0.0042849	0.0017485	-0.0013879	0.002762	0.0026726	-0.0010851	0.0072625	0.0045856	-0.0057501
	0.48_490.0351	0.004509	0.043984	0.016417	0.015723	-0.0065217	0.0084322	-0.01847	0.0011531	-0.014121	0.030753	-0.022795	0.0061735	-0.0060075	0.003647	-0.0017269	0.0036245	0.019091	0.0038737	-0.01498	0.0090664	-0.011649	-0.0091332	0.010299	-0.0071422	0.019575	-0.031688	0.0084514	-0.0039961	0.0016668	-0.049104	-0.012134	-0.0044814	-0.011827	-0.0050546	0.0021935	0.0047519	0.0069371	0.005956	-0.0026979	0.0011796	0.006111	0.0043688	-0.0054652	0.0057452	-0.00049807	0.0072065	-0.035946	0.003941
	13.56_489.3397	0.03959	-0.0052353	-0.016634	0.0024044	0.0089651	-0.0017378	0.0088232	0.0028577	0.0094846	-0.0026026	-0.027055	-0.0050353	0.0033798	0.012045	0.0013411	0.00176	0.00027537	0.0053187	-0.0079382	-0.012112	0.00077086	0.0066818	-0.0013477	-0.0002139	-0.01259	-0.0018327	-0.001363	0.00057684	0.0011109	0.0045778	0.0040709	0.003409	-0.0047964	-0.0064627	0.000675	0.002602	-0.0012219	-0.00035329	-0.0021729	-0.0066523	-0.0042073	-0.0020255	0.0079027	0.0070848	0.017499	-0.0050374	-0.080916	-0.0072806
	13.90_488.3577	0.035202	-0.0046955	-0.010091	0.0048583	0.0066266	-0.0046597	0.016275	0.0031265	0.010241	-1.1146e-05	-0.024454	-0.0043164	0.0026311	0.0088537	-0.00034276	0.0017913	-0.0017322	-0.0072992	-0.01324	-0.0063685	0.0071826	-0.0018251	0.0037605	0.0014507	-0.0063214	-0.0072169	-0.0029701	0.0030273	-0.0048637	-0.002793	-0.0060908	0.0011847	0.0018161	-0.01288	0.0020625	0.0049888	-0.0013277	0.007059	0.0049379	-0.010723	-0.022654	-0.012455	-0.0092217	0.0031461	-0.0083942	-0.014509	0.001359	0.021052
	12.57_488.1720	0.018767	0.029442	0.017967	0.0018677	-0.00048964	0.0015931	-0.0063165	-0.0021041	-6.0922e-05	-0.0043455	0.0055851	0.0012805	-0.005489	-0.0016989	0.00079773	-4.4443e-05	-0.057959	-0.0011973	0.021216	-0.013184	-0.015141	0.0054625	-0.0067498	0.0016988	-0.008688	0.023581	0.003288	0.0087241	0.0029656	0.0010958	0.015224	-0.0045396	-0.0037153	-0.0015621	8.0868e-05	0.0040054	-0.0017521	-0.0046302	0.0023098	0.0009392	-0.00017673	0.00067764	0.0037239	-0.0004508	0.0014312	0.0032172	-0.0095774	-0.0082104
	14.62_487.3811	0.0238	-0.0030675	0.0022216	-0.042149	-0.0019522	0.038493	0.012063	-0.018836	0.0069258	0.036143	-0.066758	0.083963	0.032562	-0.064126	0.071185	-0.044647	-0.0038234	-0.00016606	-0.0010526	-0.012568	-0.0004983	-0.0030543	-0.033086	-0.02729	0.04117	0.031486	-0.029096	0.0093173	0.0018864	-0.025189	0.03352	0.0078124	0.018945	0.032774	-0.024906	0.0023726	-0.011632	-0.032356	0.0040962	-0.011657	-0.0046399	0.0066191	-0.023465	-0.016189	-0.0050298	0.024033	-0.0058308	-0.0023462
	5.87_141.9586	0.022733	-0.0027971	0.0019569	-0.023037	0.0058002	0.040375	-0.0031665	0.051304	0.0065948	-0.0055248	0.031225	0.0061776	-0.012804	-0.011402	-0.015406	-0.0024896	-0.0082406	0.011265	-0.0021241	-0.009627	-0.017098	-0.0057438	-0.0010109	-0.034467	-0.00094455	0.017558	-0.048611	0.037933	-0.083795	-0.02226	-0.066971	0.034634	0.071348	0.024236	0.064997	0.015702	-0.01426	0.044146	-0.063861	0.031103	0.0047456	0.009733	-0.0030026	-0.012033	-0.023748	-0.0043998	-0.0031569	-0.011612
	5.18_141.9585	0.039998	0.0050352	0.0062023	0.0056413	0.0041758	0.030655	0.0099484	-0.0066532	-0.046161	-0.034557	0.003515	-0.0020192	-0.086676	0.048579	0.021135	0.079258	-0.0064288	0.0099729	0.0066651	0.012116	-0.0097152	0.0058287	0.011094	0.0080897	-0.03991	0.0077802	-0.001718	-0.015421	0.0025322	-0.00074635	-0.014334	-0.01334	-0.020542	0.03403	-0.024222	-0.053889	-0.04573	-0.062538	-0.018592	0.22237	-0.0032397	0.0010362	0.022327	-0.011455	-0.0072064	0.0020427	0.0036089	0.010009
	5.60_141.9585	0.03467	0.0028632	0.0051809	0.012749	0.001469	-0.012971	-0.030952	0.0055425	-0.0014836	-0.0031172	0.027829	0.021311	-0.020594	-0.0055267	-0.063673	0.0055323	-0.0070137	0.0064429	0.012731	-0.0035999	0.0035341	-0.0076247	-0.0056479	0.0037318	-0.003755	-0.0048948	0.0037584	-0.0087622	-0.0061892	0.0071755	-0.0043406	-0.0079358	0.0040808	-0.0016119	0.002356	-0.029016	-0.06792	0.090751	0.085368	0.013608	0.016328	-0.0073473	-0.011368	-0.064157	0.014223	-0.025153	0.016287	0.0099874
	14.62_498.3986	0.035288	-0.0051197	-0.01216	0.0017778	0.0044838	-0.0059297	0.012806	0.0032972	0.009772	-0.0021067	-0.024331	-0.0039331	0.0021067	0.010247	0.00042056	0.0011336	-0.00094193	-0.0018205	-0.013582	-0.0032147	0.001278	-0.00048483	0.0011838	-0.0064203	-0.00081589	-0.0038266	0.0043575	-0.0040981	-0.00010377	-0.0024787	-0.0022812	0.0056039	0.0056102	0.0029033	-0.0036111	0.0016296	0.0042713	0.0087941	0.0015868	0.0036282	-0.0027385	0.0083857	-0.0007282	0.0011872	-0.00031941	0.00081413	-0.076711	0.014618
	13.66_498.3739	0.024592	-0.012203	0.014464	0.039997	-0.0093427	-0.024141	0.040719	0.016305	0.023056	0.00072173	0.051951	0.0095589	-0.015298	-0.020868	0.042563	-0.0079581	0.016677	-0.013656	0.0060667	0.0054568	-0.011361	-0.0086337	0.031755	0.016337	0.0010889	0.001339	0.0011839	0.0041957	-0.0082387	0.01384	-0.009149	-0.0012767	0.008704	4.8463e-06	0.0049857	-0.010726	-0.0023279	-0.014059	0.005209	-0.0076458	0.001833	-0.011513	-0.0049653	0.0034544	0.0027886	-0.0049976	0.0049874	-0.001876
	14.03_498.3712	0.02902	-0.0058325	-0.0033346	-0.047982	-0.00845	-0.0074599	-0.017524	0.047381	-0.055475	-0.01979	0.025936	-0.015548	-0.0063082	0.025044	0.026438	-0.014937	0.006063	0.013924	0.017513	0.0015351	-0.0074326	0.0087643	0.004173	-0.028813	-0.0042388	0.00014996	0.0064053	-0.010734	0.02214	0.010104	0.012918	-0.011342	-0.027911	0.0019035	0.014327	-0.001124	-0.00048847	-0.015123	0.006682	0.00012519	0.015737	-0.012237	0.0051307	-0.0044293	0.0013482	-0.00016337	-0.002943	0.0036341
	13.88_498.3433	0.01926	0.029196	0.017701	0.0021058	-0.00073217	0.0032221	-0.0076894	-0.0020033	-0.0014494	-0.0042993	0.0089744	0.0014981	-0.0071389	-0.0031841	0.00043594	-0.00036286	-0.0056124	0.0040887	0.0011491	0.00028567	-0.010145	0.00038034	-0.0011683	-0.0020655	-0.0029081	0.01508	0.0021211	0.0071807	0.0011629	-0.0027247	0.0088969	-0.0031039	-0.0011862	-0.0020908	0.0017883	0.0036071	-0.00014787	-0.0024592	0.00033523	-0.00066977	0.0016998	-0.0009954	0.00062898	0.00068401	0.0015035	0.0022082	-0.0084605	-4.4933e-05
	13.58_498.3071	0.025966	-0.014827	-0.018029	0.0055912	-0.012292	-0.027017	-0.04722	0.075223	-0.066563	-0.01787	-0.0017902	-0.032715	0.013813	-0.038895	-0.029175	0.019679	0.017993	0.01336	0.022986	-0.040092	0.017507	-0.018473	0.013488	0.031985	0.029485	0.0065488	0.025647	0.0059971	0.055585	0.010755	-0.011646	0.015941	0.0063804	-0.010428	0.020839	-0.039198	-0.044695	-0.020429	-0.026965	0.007604	-0.0073467	-0.050281	0.028556	0.034217	0.010717	0.021402	-0.0011269	0.00022254
	12.53_497.3624	0.034224	-0.0059106	-0.012021	0.0021876	0.0056472	-0.0062877	0.012234	0.0050255	0.0079123	-0.0016987	-0.02524	-0.0054479	0.0048986	0.011004	0.0017408	-0.0010258	-0.0022011	-0.0014407	-0.0095575	-0.0048987	0.0078617	-0.00026942	0.0071633	-0.0093502	-0.0099056	-0.00093828	0.0025312	0.0055919	-0.0070391	-0.00078801	-0.0061993	0.0097527	-0.003934	-0.012765	-0.0057557	-0.012328	-0.0048709	-0.0035522	-0.0070592	0.0067091	0.0027852	-0.0018409	0.00014275	0.0044705	0.010346	0.011142	0.024665	-0.033864
	4.11_497.2347	0.0070946	0.0074635	-0.01096	-0.022534	0.0087455	-0.038208	-0.0075949	0.008195	0.012326	0.013401	0.0086145	0.011016	0.045521	-0.041609	0.0083424	0.0324	0.05014	0.020725	0.012887	-0.023081	-0.028602	-0.004071	-0.0066142	-0.0038919	0.0085309	0.024776	0.018506	0.012494	-0.0021757	-0.013194	0.032916	0.013351	0.011464	0.00029007	0.004941	-0.026879	-0.014698	0.04771	0.010229	-0.0034822	-0.027185	0.0068611	-0.010548	0.045121	-0.025006	-0.010605	-0.0020303	-0.009385
	10.24_496.9165	0.023947	-0.011685	-0.0039444	-0.046449	-0.03487	0.020362	-0.02621	0.017662	-0.011557	-0.046296	0.0056056	0.037048	-0.011256	0.0078835	0.027027	0.006352	0.012147	0.0087932	0.018158	-0.0098953	-0.010861	0.012782	-0.019297	0.025692	0.0041126	-0.0063283	0.00090332	0.0081671	0.011865	0.0089059	-0.0060363	-0.021488	0.012647	0.033543	0.0023596	-0.0099295	-0.031139	-0.017469	-0.020747	-0.0056894	0.01295	-0.0079942	0.0028268	-0.012122	-0.0035615	-0.0002568	-0.00029526	-0.0024565
	13.57_495.8244	0.028779	-0.026456	-0.020703	-0.0083988	-0.0093679	-0.031018	-0.0047904	0.0024042	-0.0021649	0.023249	0.031284	0.016742	0.038484	-0.046195	-0.0006798	0.027804	0.034668	0.0085352	-0.015251	-0.002712	-0.0022101	-0.033249	-0.037595	-0.0035873	0.0092994	0.024762	-0.0064723	-0.010002	0.026355	0.00045278	-0.02818	0.049157	0.018584	0.023274	-0.01472	-0.043916	-0.0056395	-0.0053523	-0.012437	-0.018299	0.02775	0.017756	-0.0046588	0.039745	0.04242	0.011325	-0.011204	-0.0031814
	4.19_495.2409	0.018132	0.032474	0.018925	0.0018346	-0.00039991	0.0024576	-0.008241	-0.0019559	-0.00061016	-0.0047732	0.0081184	0.0015356	-0.0069812	-0.0029474	0.00066335	5.799e-05	0.010573	0.0058341	-0.0059684	0.0046086	-0.012043	0.0016885	0.0016018	-0.0022326	-0.0062586	0.03193	0.0023366	0.01503	0.0010177	-0.002168	0.014792	-0.0051035	6.0602e-05	-0.0041406	0.0017936	0.0058334	0.001523	-0.0023411	0.0014929	-0.0020841	0.0021826	-0.0013672	-0.0016072	0.0010383	0.0012221	0.0012793	-0.013419	0.0024898
	0.42_141.9587	0.031169	-0.0046225	0.01688	-0.00099282	-0.0091121	0.0064398	-0.029822	0.0033213	-0.015187	-0.0058401	0.012076	0.0024114	0.016677	0.014425	0.019411	-0.0041448	0.0092887	0.0055826	0.039959	0.0057988	0.0053911	0.034168	-0.0015784	0.006462	0.0042666	-0.0033183	-0.0032394	-0.00073788	-0.0026438	-0.0006608	-0.0011425	-0.0015542	0.0025804	0.00084773	-0.0001468	-0.0018943	-0.0017623	-0.00078418	0.00061795	-0.00016996	0.001135	-0.00051591	-0.0012419	-0.00093362	0.0049929	-0.0016896	-0.026822	0.0087803
	10.50_141.9587	0.038129	0.0050957	0.0093478	0.0066886	-0.0051031	0.01893	-0.012076	0.002775	-0.014878	-0.004484	-0.0025311	-0.027255	0.002658	-0.091944	0.00085802	0.023399	-0.0047804	-0.003942	0.031362	0.034048	-0.0039073	0.010544	-0.0023082	0.0031878	-0.020268	-0.0021784	0.0003338	-0.0040237	0.0027393	0.0031936	-0.0064145	-0.0018601	0.0044241	0.0071484	-5.0322e-05	-0.0069691	-0.010339	0.00026886	-0.0094538	0.0030922	-0.0086484	-0.0042154	-0.0015739	0.0099311	0.10748	0.061009	-0.0068895	0.010025
	8.59_141.9586	0.019804	-0.00075548	-0.0020342	0.023155	-0.013134	0.026613	-0.018351	0.0012774	-0.034101	0.04349	-0.0025347	0.0077773	-0.014358	-0.0046331	-0.007432	-0.0031822	-0.00016192	0.0073125	0.0081816	-0.0089182	-0.014473	-0.0051465	0.0060996	-0.0021179	-6.8315e-05	0.0060592	0.0042846	-0.0061841	-0.0018583	0.028703	0.0035873	0.012514	0.024051	-0.0020751	0.019421	-0.0030729	-0.013051	-0.0074977	-0.00069234	-0.028802	-0.10732	-0.046273	0.19399	-0.039594	-0.012054	-0.0054514	-0.0042796	-0.0038525
	7.81_141.9586	0.02887	-0.010033	0.0086371	-0.015329	-0.051118	0.014002	-0.045494	-0.031483	0.018776	-0.02373	0.005093	0.0072329	0.020282	0.01988	0.024731	-0.0020678	0.016366	0.0075005	0.045773	0.022531	-0.023008	-0.15861	-0.02933	0.017805	-0.042099	0.021673	-0.031772	-0.0087895	9.9421e-05	0.021843	-0.01855	0.043018	-0.0044279	-0.03312	-0.0039624	-0.0044107	0.0060407	-0.0092889	-0.0071394	-0.0098684	0.0022341	0.012183	-0.010716	-0.020755	0.0019263	-0.014223	-0.0041171	-0.0041977
	0.64_141.9586	-0.0090237	0.05541	0.0037974	0.014844	-0.013969	-0.005366	-0.0173	0.0039487	-0.076055	0.038762	-0.068546	0.044477	-0.03448	0.0068255	0.018918	0.016129	-0.014754	-0.008005	-0.006207	-0.0035894	0.026077	0.022884	0.0087498	-0.040539	0.01752	-0.025269	-0.094234	-0.13419	-0.022751	0.42794	0.040398	0.13728	0.11697	0.017483	0.056058	0.0025911	0.12588	0.062115	0.03696	0.0045654	0.03359	-0.031264	-0.011749	0.047117	0.0083155	-0.031566	-0.0070509	-0.0049624
	13.66_503.3173	-0.018653	-0.031063	-0.0014901	-0.020929	0.041249	-0.10531	-0.013822	0.064897	-0.067822	-0.00030999	-0.011878	-0.017297	0.0060768	0.052112	-0.070893	-0.0010371	-0.017512	-0.025104	0.030226	0.016095	-0.0090856	-0.017387	0.0010015	-0.038729	0.014548	-0.087137	0.023079	-0.036728	-0.0035204	-0.019724	0.017482	0.029714	0.0001338	-0.0021672	0.016062	0.013338	-0.070174	0.036539	0.037427	0.0064158	-0.042382	-0.022088	0.014989	-0.013991	-0.0038306	-0.0078959	-0.0028262	-0.0037242
	4.36_503.3045	0.018634	0.01275	0.00068432	-0.0065418	0.015272	-0.0027185	0.0080696	0.0049494	0.015484	-0.0025595	-0.02003	-0.0050599	0.0010873	0.0047698	-0.00025224	0.0018857	0.055341	0.0024792	0.013987	-0.018419	-0.017037	0.0015511	0.023661	0.016281	-0.017725	0.00098364	0.0036839	0.0014808	-0.0050724	0.0010865	0.0055558	-0.0079034	0.0029186	0.0081693	0.0013002	-0.0075689	0.0068007	0.0017925	-0.014353	-0.0017168	0.0046718	0.018843	-0.0019977	0.0028099	-0.0018311	-0.029036	0.051503	0.004515
	3.76_503.0275	0.017204	0.034976	0.019853	0.0015661	-0.00013234	0.0016203	-0.0083785	-0.0019087	0.00029121	-0.0050413	0.0068363	0.0014621	-0.0066285	-0.0024645	0.0010182	0.0005008	0.014447	0.0048971	-0.0088169	0.0075663	-0.0056389	-0.0036135	5.5256e-05	-0.006249	0.0064493	-0.0093736	0.0019677	-0.0012591	7.5701e-05	-0.0085958	9.7057e-05	0.00023067	-0.0019106	-0.0016187	0.0040089	0.0022592	0.00013238	-0.00057986	-0.0020061	0.00038097	0.0028578	-0.0022991	0.0011553	0.0013452	0.0020416	0.0035557	0.00047424	-0.0025254
	4.14_503.0264	0.017498	0.03416	0.01955	0.0016461	-0.00021784	0.0018621	-0.008299	-0.0019228	2.9328e-05	-0.0049425	0.0071773	0.0014736	-0.0067151	-0.002585	0.00092474	0.00037135	0.012148	0.0049251	-0.0075727	0.0065606	-0.0067661	-0.0026558	0.00011173	-0.0054155	0.0041739	-0.0025342	0.0020227	0.0013258	0.00028109	-0.0073386	0.0025397	-0.00066908	-0.0016255	-0.0019411	0.0035573	0.0027794	0.00025968	-0.00094957	-0.0014015	1.0914e-05	0.0026752	-0.0020746	0.00080136	0.0012497	0.0019009	0.0031787	-0.00757	0.0013001
	7.75_502.1123	0.0018608	-0.01861	-0.0039339	-0.023784	-0.019928	-0.054668	-0.020689	0.0095536	-0.016218	-0.016602	-0.032697	-0.03628	0.0092799	-0.051937	-0.047295	0.028816	0.0020231	-0.0037949	-0.0067073	-0.027096	-0.032148	-0.0068932	-0.012421	-0.0048026	0.045841	0.0056523	0.0071335	-0.00040862	-0.0012128	0.01719	0.021709	0.0045186	-0.04274	-0.01846	0.023845	-0.01171	-0.048161	-0.034492	-0.012983	-0.0023398	0.010795	-0.016747	0.0012707	-0.048328	-0.019946	0.00028523	0.0017281	-0.0010363
	4.14_502.0199	0.01791	0.033002	0.019118	0.0017538	-0.00033794	0.0021811	-0.0081587	-0.0019416	-0.00031742	-0.004793	0.0076007	0.00148	-0.0068155	-0.0027267	0.00080949	0.00019924	0.0080602	0.004745	-0.0055548	0.0050988	-0.0076065	-0.0019057	-0.00016271	-0.0046081	0.0024205	0.0019339	0.0020492	0.0028393	0.00049233	-0.0062168	0.0041499	-0.0012826	-0.0015036	-0.002003	0.0031299	0.0030074	0.00018223	-0.0013129	-0.00096731	-0.00017136	0.0024456	-0.0018185	0.00073157	0.0011174	0.0018014	0.0029325	-0.013116	0.0010941
	10.25_501.9747	-0.015551	-0.02223	-0.0051466	-0.039484	-0.023505	-0.027686	0.0095741	-0.0045555	-0.025223	-0.0071599	-0.012004	-0.032288	0.005065	0.028962	0.022154	-0.013246	0.0045995	-0.0032304	-0.019968	0.010782	-0.055399	0.0092169	0.0065293	-0.0041348	0.018676	-0.011372	0.0052174	-0.0005037	0.007326	-0.0081219	-0.0054454	0.018818	-0.031066	0.034194	0.042743	0.037155	-0.042353	-0.018491	-0.019086	-0.0043913	0.018905	-0.0077256	-0.011246	-0.010037	-0.014299	-0.0051999	0.008905	0.0068794
	0.45_144.9693	0.01806	-0.021498	0.016921	-0.039058	-0.054196	0.02102	0.049926	0.010873	0.048774	0.0080117	0.018563	0.017945	-0.02878	-0.019371	-0.039826	0.0061849	0.030321	-0.020772	0.0040514	-0.017502	0.03024	0.0027108	-0.029346	0.063349	-0.011321	0.0099655	-0.022529	0.070525	-0.052878	0.0022079	-0.053808	-0.011912	0.076055	0.089641	0.078329	0.0031116	-0.011548	0.040225	-0.064783	0.019442	-0.0096418	0.0095594	-0.0012899	-0.0038159	-0.029939	3.1595e-05	0.0012326	-0.0013486
	13.53_141.9592	0.02772	-0.011412	0.030271	-0.00014939	-0.020785	-0.0093618	0.043398	-0.001634	-0.004629	0.023746	0.016036	0.0077687	-0.019586	-0.012557	-0.021969	0.0015965	0.018263	-0.14151	-0.053649	-0.0050544	-0.0011402	-0.019227	-0.020292	0.0016299	-0.0089495	0.027949	-0.00020085	0.0092341	0.003807	0.0012996	0.0080713	0.0050841	-0.0060996	0.0064685	0.0059441	0.0013524	-0.00034184	-0.010267	0.0025751	-0.0011152	0.0029168	-0.0040771	-0.0015499	0.011447	-0.012785	0.0046797	0.013563	-0.0030291
	12.56_141.9588	0.038906	-0.0064885	0.0055392	-0.011392	-0.005248	-0.04991	-0.053169	0.013815	-0.061083	-0.044676	-0.0014764	0.065544	-0.019754	0.020041	-0.020176	0.018974	0.010622	0.010902	0.04453	0.015146	-0.0020585	-0.1445	-0.03973	0.0085216	-0.067664	-0.044005	0.076822	0.071724	-0.066772	-0.05276	0.091044	0.0081776	0.013993	-0.0023532	0.015355	-0.071981	-0.24567	0.014298	-0.0041383	-0.026146	-0.090063	-0.0196	-0.050081	0.096301	-0.017556	0.019625	-0.005671	-0.0026996
	9.50_141.9588	0.023167	-0.0067357	0.0085046	-0.0045187	0.036575	0.012937	-0.012968	-0.03873	-0.0065364	0.0031971	0.024635	-0.0043748	-0.014438	-0.016871	-0.0024821	-0.0096306	-0.00096508	0.0055986	-0.0022939	0.0027115	0.010087	0.0016762	-0.011496	0.0032755	-0.005238	0.0055517	-0.033612	-0.039953	0.012639	-0.019532	0.033045	-0.0051541	0.034737	-0.011713	0.013832	0.0232	-0.031848	-0.013908	-0.01254	0.0031175	-0.0020615	-0.0037185	-0.00644	-0.0038609	0.00049368	0.0030172	0.0001586	0.0081297
	0.46_507.0298	-0.0081452	0.036588	0.0084223	0.054826	-0.0085874	0.002188	-0.0080729	0.013273	-0.016575	0.0054321	-0.014122	-0.0071402	0.012058	0.0037181	0.0076767	0.0033025	0.02489	-0.0014209	-0.011338	-2.9397e-05	-0.0039567	-0.0034691	-0.029941	-0.037688	0.01085	-0.037159	0.0042965	-0.0060638	-0.0085379	0.0077265	0.011939	-0.059643	0.038649	-0.098666	0.041376	-0.10774	0.03109	0.00086006	-0.033939	0.01634	-0.015609	-0.014113	0.074476	-0.022121	-0.0076007	0.02079	0.017482	-0.0055141
	12.59_506.2049	-0.012584	-0.0084555	0.022543	0.045816	0.026485	-0.016678	0.036026	-0.031735	-0.0073931	0.027074	-0.012051	-0.012581	0.0047931	-0.012986	-0.0094998	-0.00069839	-0.025335	-0.015401	-0.030014	0.022611	-0.013097	0.0043087	-0.01733	0.021651	0.016613	0.016577	-7.8727e-05	0.017159	-0.0060255	-0.021163	0.0060123	-0.019647	-0.0033553	-0.023383	0.0045872	-0.0090056	0.0037239	-0.00052967	-0.0099888	0.010449	0.015442	0.0040165	-0.023466	0.0039006	-0.0035063	0.011396	-0.0075737	0.0024325
	8.87_505.3320	0.00421	-0.014724	-0.021009	0.015435	-0.039159	0.050025	-0.010124	0.025146	0.01629	-0.0091583	0.017669	0.0028521	-0.0046604	-0.010642	-0.011279	-0.00067574	0.0078002	0.0098166	-0.014645	-0.024634	-0.064696	-0.012485	-0.015688	-0.0042386	0.0064717	-0.00012058	-0.0068094	-0.021636	0.0020206	0.0056583	-0.0085078	0.016578	-0.0044966	-0.028986	-0.0038902	-0.0097221	-0.0075657	-0.005739	0.0027806	0.00030931	0.0050245	0.0017585	0.0010874	-0.0050089	0.0069902	-0.012048	-0.00099154	0.020362
	13.57_505.3116	0.034714	-0.0058081	-0.014068	0.00035679	0.0068332	-0.0057643	0.0098493	0.0031034	0.0086262	-0.0022379	-0.024564	-0.0040218	0.0043676	0.010344	0.0014314	0.00049426	-0.00025539	0.00017948	-0.0081699	-0.0057679	0.00091233	0.007483	-0.00063156	-0.0075092	-0.0014469	-0.01477	-0.0059242	0.0074031	0.005235	-0.0060752	0.0040564	0.0020104	0.0021927	-0.0039802	-0.0063302	-0.00032118	0.0051253	0.003183	0.0028263	0.011531	0.0032511	-0.0071739	0.009934	-0.0066228	0.024211	0.0049963	-0.035388	0.0070702
	4.11_504.3362	0.012555	0.01944	0.018683	-0.0080757	0.042952	0.0029596	-0.014247	-0.041319	0.0039482	-0.00015055	0.0096634	-0.0051925	-0.0096184	-0.011918	0.00048622	-0.0056169	0.0067766	-0.0054517	0.0074786	-0.010235	-0.018501	0.0063289	-0.0094544	-0.010424	-0.0095513	0.01296	-0.0019845	0.0088794	0.002581	4.3295e-05	0.0034571	-0.0010325	0.00044857	0.0004577	0.0013167	0.00089492	-0.00080635	0.0018844	0.0010367	0.00042786	-0.0012899	-0.0010629	0.0011443	0.0021295	-0.0033275	0.0054726	0.0049422	-0.0029682
	10.25_503.9729	0.019661	-0.0055396	-0.0052849	0.022397	-0.034257	0.01216	-0.0014425	-0.021378	0.019026	-0.046005	0.037488	-0.0069412	-0.0019069	-0.012138	0.0047149	-0.0039582	0.0020768	0.0057178	-0.0054851	-0.011261	-0.031737	-0.0086273	0.025388	0.012515	0.010416	-0.0093104	0.0014941	-0.0032077	-0.0058767	0.017168	-0.00923	-0.014046	0.0072916	-0.0092681	0.0087563	-0.014352	-0.001368	-0.0019328	-0.0055468	-0.0036487	0.0029622	-0.0012561	0.00011063	-0.0033474	0.00046723	-0.0050237	-0.011112	-0.0065311
	0.44_503.9425	-0.01128	0.033441	-0.034396	-0.0036407	-0.054053	0.044966	0.010955	0.018306	0.013932	0.024761	0.027367	-0.029093	0.065964	0.030725	-0.028247	0.0010828	-0.03366	-0.0029997	-0.021024	-0.029651	0.042975	-0.0067797	-0.017412	-0.0059805	0.021991	-0.030019	0.071713	-0.0073552	-0.026868	-0.015901	-0.045223	-0.053019	0.042898	-0.034477	0.027514	-0.091889	0.013487	0.014104	-0.035886	0.018204	0.0027147	0.016951	0.017358	-0.010383	0.006683	0.0055428	-0.021027	-0.0070517
	12.53_503.3756	0.018159	-0.018767	0.0015907	0.034564	-0.009071	0.0043054	0.00051093	0.064483	-0.0023893	0.011003	-4.6915e-05	-0.0017655	-2.5907e-05	-0.068555	-0.075681	0.031468	0.018324	0.0062177	0.0091687	-0.021471	-0.0089129	-0.021839	0.034017	-0.011706	0.028889	0.0081001	-0.00029766	0.0077234	-0.012609	-0.018817	-0.026868	-0.00024555	0.0002358	0.00073216	-0.01165	0.00044333	-0.024536	0.02524	0.011315	0.010151	0.0013712	-0.0040184	-0.026463	0.016307	0.021102	0.0080861	-0.014973	0.0070731
	14.62_503.3554	0.038702	-0.0049907	-0.016079	0.0018498	0.0069664	-0.0029537	0.0087939	0.002834	0.01027	-0.0026245	-0.026222	-0.0049847	0.002961	0.011924	0.0016672	0.001846	-0.0014533	0.0051389	-0.011638	-0.0099494	0.0015763	0.0041679	0.00022383	-0.00067545	-0.0094294	0.001035	0.0041702	-0.0063782	0.0014489	-1.0636e-05	-0.0038499	-0.0080966	0.0058712	0.00089561	0.0065272	0.006921	-0.0025738	0.00615	-0.0083735	0.0015146	-0.008428	-0.006696	0.0034638	0.0039331	-0.0038516	0.00056565	-0.078481	-0.0072192
	10.58_145.9299	0.023969	-0.0054736	0.0084029	-0.0032974	0.031457	0.012909	-0.012205	-0.034092	-0.0072458	0.0026989	0.024537	-0.0035653	-0.014106	-0.015868	-0.0024087	-0.0089864	-0.0010382	0.0057853	-0.00034787	-0.0019203	-0.0030631	0.0012919	-0.021772	-0.0011403	-0.0031042	-1.7563e-05	-0.0060923	-0.0017202	0.00038583	0.0038351	-0.0049061	0.001555	0.0028008	0.0052932	-0.0017704	0.00058885	-0.0048418	-0.0014404	-0.0029497	0.0012082	-0.0006815	-0.001908	0.0013572	-0.00050749	-0.00089159	0.0033614	0.003597	-0.00024796
	8.92_145.9298	0.024041	-0.0015476	0.0030637	-0.017197	0.003811	0.034738	-0.0039367	0.040081	0.0028741	-0.0045331	0.029749	0.0054039	-0.012777	-0.010939	-0.012695	-0.003017	-0.0059365	0.0093676	0.0032997	-0.010415	-0.0049689	-0.005937	-0.011243	0.016406	-0.0029079	0.0016649	-0.00093357	0.0047741	-7.6711e-05	0.0083212	-0.008012	0.0077093	0.0021401	0.0087895	0.0034317	-0.0055117	-0.0079475	-0.0012793	-0.0044091	0.0040732	0.00067751	-0.002254	0.0030961	-0.0023672	0.001721	-0.001759	0.0088826	-0.014804
	12.54_514.3933	0.033884	-0.0059097	-0.011081	0.0023646	0.0046826	-0.0065917	0.013572	0.0041415	0.0092764	-0.0018315	-0.024193	-0.0039589	0.0046925	0.011255	0.00062911	9.2589e-06	-0.00024384	-0.0055428	-0.012538	-0.010554	0.00039569	-0.0058575	-0.00046669	-0.0020086	-0.011074	-0.0043328	-0.0017546	-0.0062829	-0.0044658	-0.003587	-0.010287	-0.0014736	0.0037599	-0.0021295	-0.0040233	-0.0097134	-0.00038464	-0.0068632	-0.0018379	0.010538	0.0040835	-0.0032535	0.0016839	0.0077131	0.0039166	-0.011311	0.020855	-0.0064652
	11.19_514.1281	0.00096233	0.025725	0.0070834	0.046228	-0.0074523	0.0045077	-0.0063571	0.010569	-0.015629	-0.00085549	-0.00056511	-0.0066385	0.0073987	-0.00023943	0.0060415	0.00082809	0.028932	0.0031056	-0.010225	0.0009781	-0.016254	0.00070569	0.0036637	-0.011394	-0.0052005	0.0015174	0.0016724	-0.006082	-0.00088058	0.0046708	0.0035517	0.032608	-0.0064393	0.031449	0.0004352	0.041922	-0.02321	-0.0026309	0.006842	-0.0056947	0.0043804	0.006864	-0.02521	0.0082055	0.0082618	-0.0077956	-0.00020641	0.00012493
	0.44_513.0319	-0.0113	0.036928	-0.031298	0.01104	-0.074576	-0.03089	-0.0037634	-0.032812	-0.041983	-0.022574	-0.008894	-0.035186	-0.025218	0.018519	0.024314	-0.012356	-0.026569	-0.01085	-0.0047793	-0.039842	0.052069	0.015165	-0.065107	-0.070579	-0.038622	-0.0051311	-0.063874	-0.052057	-0.025221	0.02991	-0.022545	0.030178	-0.073122	0.063412	-0.042763	0.038451	-0.025009	0.00095507	0.0278	-0.0094476	0.046942	0.023459	-0.012733	0.043343	0.034434	-0.0074341	-0.018867	-0.0029382
	12.43_512.8356	0.028208	-0.0053341	0.020703	0.0018646	-0.013642	-0.00049003	0.023932	-0.0022112	-0.0068441	0.013913	0.01904	0.0055266	-0.017009	-0.011505	-0.014241	-0.0010498	0.010786	-0.012904	0.0099602	-0.0011885	-0.0023122	-0.0061227	-0.0089433	0.0010803	-0.0049836	0.0059701	-0.0015645	0.00065666	0.0014743	0.0039731	-0.00056683	0.00030019	0.00051626	0.0042272	0.0013414	-0.0022771	-0.0035709	-0.0043367	-0.0019147	-0.0028924	0.0011033	0.00019809	0.00056503	0.0029673	-0.00026624	0.00044762	0.00053026	-0.0054904
	13.58_511.3810	0.035416	-0.0052931	-0.012848	0.0022002	0.0065693	-0.004623	0.011909	0.002934	0.0092289	-0.0016028	-0.024284	-0.0041779	0.0041796	0.0096565	0.0011668	0.0026833	-0.00026797	-0.00010126	-0.01234	-0.0096135	0.0018494	0.0063874	-0.0008234	-0.0011465	-0.0072057	-0.0091085	0.0017131	0.0018596	0.0035081	0.00076082	0.0044662	0.0074693	-0.0056122	-0.003243	0.002563	0.001453	-0.0023329	0.0045286	0.0019768	0.0010873	0.0007896	-0.0045708	0.004479	-0.0074918	0.0147	0.0057201	-0.025767	-0.010195
	2.38_511.1996	0.016986	0.035695	0.020124	0.0015334	-6.5532e-05	0.0015628	-0.0086227	-0.0019031	0.00036197	-0.0051859	0.0069218	0.0015147	-0.0066949	-0.0025439	0.00098934	0.00054028	0.021681	0.0062659	-0.011501	0.0086631	-0.0094667	-0.00058901	0.0022534	-0.004596	-0.00091825	0.017856	0.0022467	0.010143	0.00040496	-0.0054962	0.0097297	-0.0031887	-0.00036718	-0.0038438	0.0030493	0.0050388	0.0016572	-0.00128	0.00015205	-0.0014693	0.0028304	-0.002099	-0.0012771	0.0014071	0.0015305	0.0020548	0.014151	0.00032449
	12.60_511.1628	-0.0027583	-0.019946	-0.014763	-0.016347	-0.0080042	-0.078981	-0.022	0.017681	0.017143	0.019064	0.015837	0.015258	-0.025705	0.023589	0.018208	-0.010503	-0.0056164	0.0053104	-0.0056218	0.013524	-0.055157	0.0067469	-0.020445	0.026064	0.021522	0.0054363	0.002825	0.0089161	0.016139	-0.014808	-0.03498	-0.0048137	0.050945	-0.0014212	0.0045348	-0.004011	-0.028575	-0.016199	-0.028524	-0.0044207	0.011865	0.016652	0.017651	0.058646	-0.018037	0.0061416	0.0030646	-0.0079393
	4.35_509.3115	-0.0077899	0.0093086	-0.018581	-0.014567	0.0096024	-0.051422	-0.0016297	0.0092081	0.030058	0.013574	0.026675	0.014928	-0.055088	-0.0089519	-0.0085249	-0.0073078	0.032292	0.0055782	-0.022078	-0.020706	-0.055409	-0.0068591	0.015818	-0.0056297	-0.010467	0.018177	0.053426	0.015428	0.050174	0.0044837	0.0205	0.013774	0.022233	-0.0074792	0.0087721	-0.0017392	-0.011227	-0.0089675	-0.020633	-0.0075366	-0.0081323	-0.0035818	-0.0046033	0.010741	-0.019002	-0.0021074	-0.007298	-0.0010626
	13.90_509.2845	0.033438	-0.0051863	-0.010925	0.0039582	0.0072702	-0.0045264	0.012972	0.0029477	0.0092469	-0.00095075	-0.023734	-0.0034706	0.0044739	0.0084987	0.0011073	0.0021905	-0.0018601	0.00020816	-0.0062236	-0.0075343	0.0026553	-0.00068372	-0.0043595	-4.2002e-05	-0.0088761	-6.7016e-05	0.00036647	0.0048978	-0.011095	0.00050809	-0.014247	-0.0053038	-0.001159	-0.0070434	-0.0036901	0.0066069	0.0073832	-0.002856	-0.00047317	-0.013742	-0.0061536	-0.0050395	-0.0061883	-0.0032849	-0.0038084	-0.0041024	-0.0081499	0.0087331
	6.16_508.1530	0.010287	0.03323	0.016054	-0.022878	0.0086296	0.024274	-0.0054008	0.044369	0.017095	-0.0096811	0.011598	0.0053011	-0.006798	-0.004348	-0.0098565	0.0026839	0.020103	0.0071246	-0.015642	0.0011329	-0.0018021	-0.00097188	-0.017095	0.043859	0.0010537	0.0090719	0.0006078	0.019605	-0.00029195	-0.00068445	-0.00030538	0.012133	0.0017605	0.0059656	0.014279	-0.0047023	-0.0031571	0.00274	-0.0066892	0.0076037	0.0011825	-0.0068514	0.0022247	-0.0012875	0.00046664	0.00070243	-0.0033194	-0.00016853
	0.48_508.0286	0.0036072	0.04265	0.014812	0.018163	-0.0078151	0.010349	-0.01975	0.0015768	-0.017288	0.036586	-0.026045	0.0069261	-0.0063456	0.0041906	-0.0023494	0.003735	0.014844	0.0022377	-0.01264	0.0063739	-0.0065602	-0.0048252	0.0042063	-0.015376	0.018051	-0.055965	0.0027992	-0.025716	-0.016561	0.043567	0.0071606	0.02703	0.0099299	0.0045948	0.019405	-0.0066608	-0.012299	-0.0075459	-0.018472	-0.0079876	0.0067721	0.0066226	-0.01268	0.0034923	-0.0039625	0.0017937	0.0026088	-0.001781
	11.50_145.9301	0.021216	-0.003686	0.0027904	0.034728	-0.0031456	0.0040071	0.0058681	0.0076391	-0.0075417	-0.036626	0.04097	-0.011896	0.0041349	-0.010253	0.0072065	-0.0055155	0.0032615	0.0025908	0.014842	-0.013616	4.6216e-05	0.002786	-0.038447	-0.018264	-0.022724	0.0032584	-0.0080671	-0.016208	0.014297	-0.011235	-0.011618	0.033911	-0.010389	0.047131	-0.011701	0.052726	-0.030498	-0.0022782	0.018258	0.002927	-0.0075635	-0.0011865	-0.00066004	0.0028948	0.017844	-0.0092482	0.011536	0.0041738
	12.51_145.9300	0.031339	-0.0052817	0.017688	-0.001502	-0.0095869	0.0058555	-0.031782	0.003831	-0.015569	-0.0062529	0.011142	0.0024796	0.019131	0.016373	0.021262	-0.0040959	0.010727	0.0053047	0.040971	0.0032813	0.0043633	0.067386	0.00044625	0.0064071	0.013386	-0.0071405	-0.0016308	-0.0027556	-0.0046487	-0.004749	0.0011254	-0.0023571	0.0011385	-0.00055101	0.00070377	-0.0023412	-0.0022491	0.00031921	0.0025488	0.0012281	0.0021426	-0.00244	-0.00017916	0.0014271	0.0063593	-0.0016829	0.011925	0.0032788
	4.36_520.3317	0.01631	0.01238	0.0027039	-0.0059666	0.014879	-0.0068302	0.012723	0.0055233	0.016991	-0.0011726	-0.021631	-0.0033172	0.0013537	0.0041061	-0.0023508	0.0024535	0.0563	-0.0012968	0.01104	-0.023755	-0.018075	-0.0015137	0.015751	0.01028	-0.0053085	0.005947	0.010868	-0.0010172	-0.010156	-0.0015237	0.0092178	-0.0075393	0.0065874	-0.0032885	0.0095165	-0.0027695	-0.0046274	0.0046373	-0.01063	-0.0010687	0.019947	0.0028828	0.0063028	0.0056102	-0.0025454	-0.011448	-0.018999	0.046979
	12.53_519.3500	0.036867	-0.0064581	-0.016065	0.0018268	0.0079526	-0.003626	0.0074697	0.0032037	0.009797	-0.0022213	-0.026346	-0.0055463	0.0054217	0.012552	0.0035204	-0.00097956	-0.0011837	0.0024634	-0.0089621	-0.0074272	-0.0047994	0.0018117	-0.0019608	0.00044805	-0.008259	0.001443	0.00055862	0.0070975	-0.0027924	-0.0034601	-0.0063097	-0.0019309	0.0068439	-0.016914	-0.010582	-0.0037285	0.0045989	-0.0049144	0.012036	0.0064373	0.0031247	0.002505	-0.0055886	-0.0089398	0.0013403	-0.0088333	-0.039294	0.0013008
	14.62_519.3294	0.034956	-0.0057564	-0.013436	0.00044803	0.005043	-0.0069253	0.01018	0.0033542	0.009088	-0.0031406	-0.02566	-0.0044159	0.0039042	0.010939	0.0002621	0.00019559	-0.0013065	0.0061745	-0.009695	-0.0013134	0.00015695	-0.0051548	-0.00029074	0.00088358	0.0019093	-0.014751	0.01034	-0.0022012	0.0035659	0.0055336	-0.011648	0.0022626	0.018511	0.0035135	0.011715	0.016984	0.0048728	-0.0092769	-0.0011518	-0.001709	-0.0055022	-0.010732	-0.00068629	0.016958	-0.045818	0.01074	0.0041097	-0.0025612
	3.76_519.0206	0.017058	0.035387	0.020006	0.0015276	-8.9622e-05	0.0015056	-0.0084268	-0.001902	0.00041576	-0.0050938	0.0066825	0.0014593	-0.0065916	-0.0024125	0.0010602	0.00056258	0.015852	0.0049487	-0.0095193	0.0080835	-0.0052975	-0.0039143	0.00013265	-0.006557	0.0071555	-0.011257	0.0019553	-0.0019186	-3.8606e-06	-0.0090317	-0.00057986	0.00048609	-0.0019698	-0.0015743	0.0041728	0.0021494	0.00014528	-0.0004417	-0.0021843	0.0004651	0.002941	-0.0023935	0.0012046	0.0013924	0.0020826	0.0036595	0.0051683	0.0031011
	12.32_518.3238	0.016752	0.036343	0.020365	0.0014697	2.445e-06	0.0013701	-0.0086853	-0.0018919	0.00057063	-0.0052642	0.0066495	0.0015054	-0.0066257	-0.0024476	0.001064	0.00064341	0.023492	0.0062391	-0.012484	0.0094617	-0.0085551	-0.0013628	0.0022012	-0.0052663	0.00092079	0.012312	0.0022019	0.0080438	0.00024006	-0.006509	0.0077499	-0.0024599	-0.00059964	-0.0035795	0.0034127	0.0046148	0.0015507	-0.00098284	-0.00033724	-0.0011681	0.0029761	-0.0022787	-0.00098682	0.0014831	0.0016443	0.0023603	-0.0063617	0.0052403
	3.77_518.0150	0.017744	0.033438	0.01928	0.0017029	-0.00029038	0.0020184	-0.0081639	-0.0019327	-0.0001431	-0.0048336	0.0073358	0.0014604	-0.0067387	-0.0026227	0.00088331	0.00028445	0.0081761	0.004432	-0.0058809	0.0055918	-0.0059723	-0.0032455	-0.00067378	-0.0055647	0.0056426	-0.0088386	0.0019497	-0.0014698	0.00027332	-0.0077892	0.00032236	9.9791e-05	-0.00204	-0.0012939	0.0036619	0.0020365	-0.00023604	-0.00089562	-0.0018663	0.00049215	0.0025836	-0.0020237	0.0015079	0.0011733	0.0020124	0.0035263	0.02024	0.0057857
	13.57_517.3909	0.033152	-0.006588	-0.013215	0.0019692	0.0080879	-0.0046085	0.0085918	0.0031916	0.0076794	-0.0022258	-0.024377	-0.0043889	0.0057522	0.010448	0.00049871	0.002047	-0.00039081	0.0061734	-0.0084272	-0.015064	-0.001448	0.0015287	0.00078223	0.0064723	-0.013273	-0.0011866	-0.00039054	-0.00080723	-0.001991	-0.0017687	0.019643	0.014042	-0.0020741	-0.0040444	-0.00022222	0.00061031	-0.017966	-0.0043414	0.004418	-0.010486	-0.0057084	0.0089286	-0.0077388	-0.016346	-0.0060708	0.0057733	0.0047318	0.01141
	4.27_517.0402	0.017123	0.035242	0.019953	0.001554	-0.0001076	0.0015988	-0.0084687	-0.0019066	0.0003176	-0.0050948	0.0068675	0.0014815	-0.0066529	-0.0024937	0.0010077	0.00051551	0.017119	0.0054021	-0.0098086	0.0079721	-0.0070501	-0.0024985	0.00086628	-0.00564	0.0037332	0.00066626	0.0020706	0.0029452	0.00019697	-0.0074534	0.0036487	-0.0010301	-0.0013414	-0.0024394	0.0036553	0.0032843	0.00069488	-0.00083781	-0.0012104	-0.00030136	0.0028479	-0.0022255	0.00025818	0.0013681	0.0018531	0.0030023	0.0137	0.001182
	13.90_515.3573	0.035605	-0.0049729	-0.011939	0.0036269	0.007218	-0.0038587	0.014333	0.0028746	0.0098942	-0.00089637	-0.025086	-0.0038306	0.003777	0.0091563	0.00085934	0.0016134	-0.0014786	-0.0015972	-0.010116	-0.0083698	0.006808	-0.0015814	0.0050718	0.00041048	-0.0048404	-0.0048378	-0.0098548	0.00026687	-0.00046412	-0.00045362	-0.011344	0.0054625	0.003564	-0.011671	-0.0023919	-0.0029128	0.0012264	0.0021797	0.0082041	-0.0054261	-0.014571	-0.00799	-0.0052211	0.0099889	0.012012	-0.004332	0.038207	-0.0012991
	12.43_514.8356	0.0094841	0.0064306	0.041251	-0.013841	0.029717	-0.021618	0.03672	-0.043658	0.013658	0.023882	-0.0032333	-5.8467e-05	-0.015156	-0.014912	-0.017736	0.0003702	-0.025102	-0.033825	-0.011204	0.01336	0.010093	0.0020378	-0.054614	-0.0035952	0.011902	-0.032198	-0.011127	-0.01797	0.0024725	-0.0071726	-0.0027375	0.011712	-0.0028234	0.0069409	0.0052013	0.0060336	-0.01028	-0.0048491	-0.00735	0.0084701	-0.00044953	-0.0053385	0.0076954	0.0021201	-0.0013265	0.012357	0.0071393	-0.0035519
	5.38_149.0333	0.017284	0.034787	0.019784	0.0015959	-0.00015467	0.0017226	-0.008412	-0.001914	0.00018296	-0.0050356	0.0070301	0.0014834	-0.006691	-0.0025476	0.00096346	0.00044863	0.015466	0.0053185	-0.0090017	0.0073963	-0.0073354	-0.0022399	0.00073771	-0.0053452	0.0031318	0.0021122	0.0020779	0.0034126	0.00027517	-0.007052	0.0041716	-0.0012319	-0.0013102	-0.0024405	0.0035001	0.0033438	0.00064931	-0.00097092	-0.0010649	-0.00035275	0.0027595	-0.0021287	0.00025621	0.0013164	0.0018199	0.0029226	0.0032738	0.0013383
	4.69_149.0238	0.017996	0.031484	0.01871	0.0016264	-0.00027617	0.00085839	-0.0063514	-0.0020531	0.00074469	-0.0045105	0.004378	0.0011754	-0.005166	-0.0012199	0.0011701	0.00036922	-0.056444	-0.0029317	0.019139	-0.010146	-0.0051585	-0.0027454	-0.0097515	-0.0040162	0.010698	-0.041378	0.0026151	-0.017304	0.0016163	-0.0082738	-0.0080393	0.0037939	-0.0068316	0.0027807	0.0032485	-0.001926	-0.0043014	-0.0021125	-0.0031517	0.0048662	0.00066243	-0.00055261	0.0083281	-0.00011067	0.0026916	0.0067099	0.026606	0.019349
	0.62_149.0233	0.021004	-0.0038691	0.0026661	0.035497	-0.0031202	0.003785	0.0062025	0.0079024	-0.0074202	-0.037553	0.04139	-0.01224	0.004578	-0.010314	0.0074639	-0.0055473	0.0033494	0.0024356	0.014654	-0.01356	0.0014969	0.0020584	-0.040996	-0.02035	-0.020805	0.0013978	-0.0075976	-0.013148	0.01188	-0.0085691	-0.0083543	0.014537	-0.0024916	0.022198	-0.0053511	0.023735	-0.019296	-0.0018594	0.010087	0.0077483	-0.0024969	-0.0010721	0.001267	0.00034663	0.014994	-0.0042407	0.002544	0.012706
	0.88_149.0233	0.008179	0.052311	0.01463	-0.027585	0.023183	0.014361	-0.0088047	0.083034	0.070522	0.021066	0.032206	0.035881	-0.028901	-0.014374	0.061534	-0.003722	0.071497	0.0012428	-0.040442	0.022503	0.040033	-0.018229	-0.042814	0.15399	0.047731	-0.099578	0.14239	-0.10203	0.23183	0.096242	0.14615	-0.051756	-0.23852	-0.065504	-0.19387	0.010924	-0.023456	0.083649	-0.089991	-0.0014056	-0.033685	0.066385	0.061358	0.020271	0.020783	0.026259	-0.007012	-0.004488
	14.20_149.0232	0.037923	-0.0044839	-0.014527	0.0038085	0.0087567	-0.0010038	0.010037	0.0030839	0.010038	-0.0031294	-0.025452	-0.0051882	0.0043073	0.010761	0.0018401	0.0016451	-0.002826	0.0079048	-0.0082194	-0.0034872	3.5664e-05	0.0097466	-0.001743	-0.00053304	-0.0089875	0.0022066	-0.00056411	-0.00036048	0.0019723	0.0054429	0.009948	-0.0041304	-0.0046376	-0.0031523	-0.0023971	-0.0066791	0.00073669	0.0084585	0.0032392	-0.0066405	0.0023316	-0.0022934	-0.002752	0.0081031	-0.011696	-0.0033695	-0.067101	0.00070126
	1.03_149.0231	0.029647	0.003458	-0.00027865	-0.0079025	-0.0047119	-0.0030198	0.0018176	-0.0023497	-0.051538	-0.024737	0.014145	0.029766	-0.037217	-0.012595	0.01652	0.0027949	-0.0057072	0.0066948	0.0039845	-0.0086113	-0.00063416	-0.0084474	0.00021099	-0.00022647	0.00072767	0.012236	-0.017406	-0.012849	0.018827	0.0053035	-0.022128	-0.0018369	-0.0017769	0.0045789	0.0019566	-0.0096954	-0.0021298	-0.0018875	-0.006775	0.0020619	0.030872	-0.015974	0.011618	0.0043716	-0.0017113	0.0036476	0.0017303	0.018821
	9.34_149.0217	0.033919	-0.00462	-0.010546	0.0039153	0.0057548	-0.0051277	0.013455	0.0047075	0.01038	-0.00060778	-0.022067	-0.0045136	0.0017415	0.0089901	-0.00087236	0.0044467	0.00034662	-0.0013175	-0.006079	-0.010894	0.00084519	0.0038943	-0.0045445	0.0078705	-0.00026209	0.00046218	0.010361	-0.0090089	-0.0025548	-0.0032099	-0.0055069	-0.0062427	-0.0092345	-0.0097729	-0.0068158	0.014286	-0.0059942	-0.015292	-0.0071273	0.01184	-0.017146	0.014004	-0.0090504	-0.0044687	0.0042265	0.0061617	0.027768	-0.017677
	14.30_147.0801	0.015991	0.0027791	-0.030611	-0.0096375	0.0076895	-0.027326	-0.0436	0.006281	-0.0010809	-0.00095007	0.016363	0.014338	0.054892	-0.038366	0.020501	0.030924	-0.021948	0.011985	-0.027192	-0.0023155	-0.0093503	-0.027776	-0.0029565	-0.0031148	0.017896	-0.011113	-0.0045036	0.04497	-0.015375	-0.0033353	-0.015175	0.013242	0.016416	-0.037844	0.013536	-0.028119	0.012853	-0.05011	0.042302	0.0037461	0.030645	0.011073	-0.043374	0.013264	0.012631	0.0089053	-0.0062238	0.001434
	0.43_147.0762	-0.018441	0.040472	-0.043345	0.0023311	0.035577	-0.03984	-0.006198	0.006647	0.0086299	-0.0025898	0.03758	0.058165	0.0041134	0.0054164	0.013502	0.014887	0.0085739	-0.02755	-0.01565	-0.039883	0.0037103	0.0015	0.0030571	0.0020618	-0.0081062	0.033682	-0.0039681	-0.035463	-0.011115	-0.014323	0.0029309	-0.007464	0.023146	-0.017716	-0.010185	0.061922	0.012429	0.012684	0.0061718	0.010864	0.0085452	0.024519	-0.012913	-0.047917	0.010298	-0.018414	-0.0039419	-0.0073134
	0.47_146.0037	0.01759	0.032454	-0.056521	0.024015	0.02402	0.0052016	-0.0063695	0.0013294	0.020988	-0.00029093	0.0039597	-0.0076023	-0.034146	-0.0088451	-0.0096754	0.0066837	-0.024549	-0.049263	0.043266	0.029827	0.024023	0.024178	-0.0011512	-0.0096161	0.032888	-0.018757	-0.01693	0.022722	0.029329	0.015391	0.019719	0.013299	-0.024282	-0.021232	-0.0043929	0.018454	-0.0060266	0.014535	0.035739	-0.014789	0.023538	-0.032138	0.0036027	0.0071181	-0.059122	0.04329	0.0087844	0.0033318
	0.46_145.9312	0.028065	-0.0071192	0.023513	0.0012731	-0.015739	-0.0030956	0.029649	-0.0020417	-0.0061935	0.016801	0.018157	0.0061851	-0.017766	-0.011814	-0.016511	-0.00027259	0.012982	-0.050676	-0.0087216	-0.0023239	-0.001968	-0.0099714	-0.012276	0.0012418	-0.0061484	0.012425	-0.001164	0.0031758	0.0021595	0.0031879	0.0019702	0.0017052	-0.0014268	0.0048854	0.0026932	-0.0012111	-0.0026225	-0.0060785	-0.00059604	-0.0023704	0.0016359	-0.0010575	-5.6117e-05	0.0054578	-0.0039431	0.0016906	-0.0052969	-0.00061298
	14.61_525.3965	0.034355	-0.0054288	-0.012249	0.0015366	0.0051239	-0.0063394	0.010943	0.0039035	0.0093319	-0.001592	-0.023975	-0.0042662	0.0037673	0.009203	0.0017551	0.0021442	-0.00053427	-0.00035011	-0.012062	-0.0086306	-0.0029957	0.0012995	0.000735	-0.0030313	-0.00023734	-0.0045933	0.0060037	-0.0042293	0.0012976	-0.0042119	-0.013048	0.0021699	0.010636	0.0016072	-0.0038323	0.0035964	0.0040604	-0.00603	0.0031357	0.01191	0.0096071	-0.0072036	-0.0040438	-0.011435	-0.012687	0.0005166	-0.028774	0.0080965
	4.35_525.2874	0.022537	0.012768	-0.0045769	-0.00553	0.017666	0.0013423	0.0038014	0.0031346	0.016186	-0.0038547	-0.018211	-0.0035192	0.0018581	0.0058054	0.0021961	0.0034923	0.05084	0.0075672	0.013729	-0.023686	-0.0014522	-0.0014578	0.031296	0.00028974	-0.0067379	0.030024	0.029127	-0.0059191	0.025294	0.0087374	0.024291	-0.0015049	0.01679	-0.0038804	-0.024634	0.0057497	-0.013955	-0.008465	-0.00043746	0.029819	0.0069463	-0.0015967	0.017353	0.022444	-0.049232	-0.075187	0.0014173	0.031008
	13.58_525.2849	-0.010418	-0.0091135	0.019884	0.044256	0.025695	-0.011918	0.030463	-0.031488	-0.010759	0.030207	-0.010356	-0.011024	0.002156	-0.013531	-0.0098884	-0.0014155	0.00089456	-0.008526	-0.020648	0.015889	-0.027765	0.0090174	0.0066458	0.023248	-0.00022372	0.055518	0.0015926	0.029165	-0.0078751	0.0094746	0.018315	0.0044058	-0.0024042	0.0040449	0.0015409	0.020836	-0.010151	-0.0034629	0.00026698	-0.0063063	0.00010614	0.0020584	-0.015729	0.0041682	-0.004449	-0.00049533	0.015566	-0.0028214
	10.25_523.9070	0.038468	-0.0048527	-0.0047998	-0.031175	-0.02929	0.016572	0.035741	0.0067216	-0.00035826	-0.031362	0.014611	0.08758	-0.013164	-0.00078608	-0.086996	-0.039471	0.014063	-0.0056671	-0.01115	-0.0073201	-0.0025873	-0.016654	-0.0092681	-0.036342	0.020672	0.0090347	0.021635	-0.016823	-0.0047931	0.009482	-0.013363	-0.0021489	-0.0075822	0.0075504	-0.0010026	-0.0028491	-0.027868	-0.016145	0.00025628	-0.011025	-0.01669	0.0096809	-0.012603	-0.010005	-0.010481	0.020893	0.016705	0.0010773
	10.25_521.9114	0.03171	-0.0063408	-0.0098536	0.0030294	0.0059431	-0.0067042	0.01209	0.0053032	0.0070654	-0.00074593	-0.022736	-0.0063149	0.0047958	0.01129	0.0013801	0.0029256	-0.0021398	0.0002464	-0.0060813	-0.0076737	-0.003761	0.0052703	-0.011337	0.020408	0.0030518	0.018722	0.016888	-0.0099706	-0.0019353	0.022894	-0.0083586	-0.026152	0.0017125	-0.014178	-0.0096671	0.019564	0.0041158	0.010589	-0.013634	-0.058981	-0.039724	0.0085374	-0.006071	0.0071009	0.0072755	-0.0043229	-0.013219	0.012627
	13.90_521.3652	0.032888	-0.0055789	-0.012204	0.0036332	0.0083442	-0.0042171	0.011274	0.0030307	0.0081482	-0.00081877	-0.023666	-0.0032563	0.0064261	0.0097893	0.0024446	0.001963	-0.0010271	9.6763e-05	-0.00096058	-0.010096	0.0014043	-0.0025151	-0.00042654	0.0041425	-0.0059484	-0.0028888	0.0020432	0.012314	-0.0035874	-0.0063281	-0.020414	0.0071749	-0.0026262	-0.020968	0.014476	-0.0018371	0.016311	0.0021199	-0.00012756	-0.037221	-0.025132	-0.0035224	0.011722	0.015086	0.0048983	-0.015944	0.037033	0.016917
	12.43_520.7774	0.028133	-0.006267	0.022172	0.0015555	-0.014738	-0.0018517	0.02692	-0.0021226	-0.0065041	0.015422	0.018579	0.0058707	-0.017405	-0.011666	-0.015427	-0.00064364	0.011934	-0.032642	0.0001976	-0.0017818	-0.0021323	-0.0081339	-0.010685	0.0011647	-0.0055923	0.0093434	-0.0013552	0.0019731	0.0018324	0.0035627	0.00075894	0.0010344	-0.00049913	0.0045712	0.0020478	-0.0017201	-0.0030753	-0.0052469	-0.0012256	-0.0026196	0.0013816	-0.00045806	0.00024043	0.0042688	-0.0021877	0.0010972	0.00559	0.0028213
	13.89_520.3607	-0.0028456	0.0094372	0.017414	-0.0098329	-0.013973	0.029287	0.024645	0.060773	-0.0011485	0.065637	-0.029407	0.018312	-0.014335	-0.0025089	-0.034758	0.0088934	-0.043559	0.034097	0.03832	-0.01202	-0.037457	-0.0030103	0.0078623	-0.03785	0.0024402	0.015816	0.0076583	0.014032	-0.0019789	-0.04413	-0.012304	-0.005436	-0.0082198	-0.00085983	-0.0033557	0.01005	-0.0027831	0.0084964	-0.0008553	0.0010149	-0.015465	0.00513	0.034995	-0.006207	0.00030274	0.0021508	0.02998	-0.0032456
	0.51_152.0513	0.052719	0.020835	-0.027166	-0.03801	-0.011922	-0.024108	0.032714	-0.0085124	-0.12491	-0.013943	0.030116	-0.039696	0.02552	-0.079715	0.018557	0.02761	-0.0096094	-0.010348	0.025521	0.087445	0.0077695	0.0088782	-0.0013343	0.01526	-0.036275	0.010978	0.020164	-0.045198	-0.028052	0.0057793	-0.019367	-0.024693	0.0045001	-0.016494	-0.0082653	0.013552	0.024711	0.010245	0.032419	0.0054437	-0.013927	-0.0096227	-0.0058569	0.031231	0.035795	0.030295	-0.002664	0.0016465
	0.65_151.9219	0.0064042	-0.012125	-0.011558	0.030096	-0.0052624	0.040567	-0.0043182	0.053245	-0.01745	0.0089225	0.016985	-0.0012798	0.00060182	-0.0079243	-0.0089006	-0.0024881	0.0046138	0.0095847	-0.0025153	-0.013036	-0.027411	-0.010543	0.018041	-0.014257	-0.0025729	0.0036773	0.0099542	-0.0036662	0.010737	-0.022629	-0.014411	0.016206	-0.021884	0.02889	-0.019064	0.035615	-0.019841	-0.0014966	0.016385	-0.0031131	0.0059685	0.0094807	-0.022922	0.0073851	0.010868	-0.0087162	-0.0024453	0.0014088
	13.39_151.0951	0.020283	-0.015066	-0.0055013	0.0077013	-0.042339	-0.014937	-0.014238	-0.015015	-0.027601	-0.087301	0.016712	0.022055	0.0050031	0.0084189	0.052059	0.0047372	0.018278	0.0050357	0.020169	0.0052188	-0.012962	-0.020644	0.053991	0.024865	0.0075357	-0.0051828	-0.0030962	0.00012396	-0.017013	0.011214	-0.007566	0.031276	-0.015276	-0.030175	0.014146	-0.020646	0.0042128	-0.0043554	-0.0060989	-0.0065931	0.012149	-0.0080529	0.00077088	-0.011664	0.00014248	-0.0088299	0.002328	-0.016606
	14.56_151.0936	0.022803	-0.009515	-0.012985	-0.0065488	0.002269	-0.027542	0.007117	0.0061823	0.0055606	0.018394	0.0028778	-0.008861	0.013431	0.0012557	0.0085732	0.099068	-0.00367	0.016166	-0.028618	-0.027219	0.020146	0.009164	0.012806	0.0023323	0.0092625	0.017162	0.00059399	0.037959	0.038507	-0.040662	-0.030006	0.021727	0.027071	-0.050433	0.014937	0.027772	-0.0060465	0.041398	0.014944	-0.013757	-0.01893	0.001138	0.064166	0.073587	0.051393	0.029778	0.0095666	0.0015831
	14.61_531.4074	0.02318	-0.0075009	-0.01558	-9.8541e-05	0.0069718	-0.012186	0.014569	-0.0013065	0.012582	0.0012854	0.0051065	0.027273	-0.012763	0.097531	-0.0015289	-0.026605	-0.0062796	-0.0025555	-0.0087864	0.03213	-0.018158	0.012453	0.00019698	0.0073062	-0.02294	-0.0013588	0.024322	0.00041606	-0.0042893	-0.013867	-0.011131	-0.018182	0.0045578	0.0009219	0.029083	0.0051509	0.012623	0.005279	0.013003	-0.0023053	-0.0024716	0.0009399	0.0083765	-0.014717	-0.02883	0.00796	-0.0027601	0.016368
	12.43_530.8088	-0.0046695	0.0035352	0.026121	0.054733	-0.026621	-0.021611	0.05362	0.01446	-0.0096271	0.021859	-0.011686	-0.0041625	0.0059828	-0.0035981	-0.012482	0.0069253	-0.017973	-0.041287	0.012912	-0.0051683	-0.023504	-0.011433	0.030398	0.013739	0.015953	-0.035761	0.0097874	-0.004202	-0.0047222	-0.023506	-0.013163	0.003323	-0.023613	0.0088754	-0.00059516	0.0052611	-0.0057629	0.00097125	-0.0041011	0.0080682	0.05975	0.033753	-0.11352	0.030832	0.0030779	0.0031777	0.011066	0.0058055
	10.25_528.8510	0.0050953	-0.0267	-0.00057615	-0.023438	-0.010278	0.042302	0.0060299	-0.018015	0.020253	0.044883	-0.0032773	0.013371	-0.026642	-0.019745	-0.032536	-0.00094569	0.018184	0.011944	-0.042684	0.0077069	-0.038704	-0.0063638	-0.039707	-0.022418	0.012573	0.01452	-0.0095504	-0.0078873	0.0021087	-0.0050043	-0.0049476	-0.001127	0.0048333	0.0040957	-0.010339	0.016844	-0.0090739	-0.0041169	-0.0024667	-0.0042945	-0.0071799	-0.0008579	0.013337	-0.0055136	-0.0010873	-0.0028949	-0.0054471	0.00073257
	12.43_528.8110	0.016666	0.016746	0.040089	-0.0032174	-0.016638	-0.021134	0.044387	-0.0020368	0.0078509	0.019853	-0.0029988	0.0072164	-0.013358	-0.0060654	-0.018365	0.0060873	-0.022197	-0.040444	0.013436	-0.0016034	-0.00025449	-0.0070165	-0.020072	-0.0048139	0.0081279	-0.033661	0.00085896	-0.013221	0.0026721	-0.006025	-0.0061482	0.0074206	-0.0082176	0.0054242	0.0063373	-0.0032291	-0.0043684	-0.0040309	-0.0034563	0.0027166	0.0012522	-0.00089267	0.0074739	0.0050924	-0.00043881	0.007421	0.0085117	0.0044009
	13.58_528.4103	0.036066	-0.0050364	-0.011931	0.0032197	0.0063183	-0.0042866	0.013897	0.0031183	0.0097012	-0.0012856	-0.024622	-0.0045975	0.0031506	0.0099967	0.00010983	0.0020779	9.9448e-05	-0.0032584	-0.01301	-0.0082913	0.0030796	0.0034021	0.0011209	-0.00021619	-0.0084908	-0.0086371	0.00018327	-0.00083449	-0.00021885	-0.0011794	0.0037503	-0.0011441	-0.0017135	-0.0060115	0.0027253	0.003047	-0.0069953	0.0022948	0.00077506	0.0031526	-0.003147	-0.0020927	0.0028465	-0.0036501	-0.0018816	-0.0035697	-0.073409	0.01802
	4.59_528.0578	0.0033656	-0.01313	-0.021887	0.055914	-0.051955	0.029916	-0.014747	-0.017684	-0.0078902	0.0041337	0.0048431	-0.0022141	-0.00096329	-0.0071139	0.00032772	-0.0021994	0.013623	0.0024009	0.0022695	-0.02576	0.012538	0.0034048	-0.0053646	-0.032287	-0.026013	0.0058885	0.012806	0.0023751	-0.0058339	-0.0085282	-0.0014741	0.023868	-0.024512	0.0035393	0.019981	-0.0042435	-0.0090453	4.1392e-05	-0.0013051	-0.0032538	-0.0053503	0.015178	0.0095336	-0.00062435	0.0049376	-0.0047961	-0.0038263	-0.013224
	0.45_528.0070	-0.0062893	0.046712	0.0093832	0.021027	-0.04603	-0.008016	-0.002015	-0.034801	0.05837	-0.073822	0.0095798	-0.010527	0.011719	-0.0016894	0.013423	0.005612	-0.0083802	-0.005064	-0.021724	0.0020023	0.071804	0.013241	0.13524	-0.013826	-0.017545	-0.0069679	0.058962	0.038948	-0.016184	-0.01273	-0.01406	0.11662	-0.11194	0.1473	0.024331	0.1253	-0.054185	0.0040111	0.035852	-0.033362	-0.030374	0.011535	0.012396	0.014461	0.013545	-0.016003	-0.03272	-0.00026649
	10.24_526.8552	0.02298	-0.0080982	0.0087308	0.014749	-0.017281	0.018016	-0.040334	0.0064703	-0.034915	0.032428	-0.011364	0.0074949	0.015552	0.01856	0.015642	-0.0030103	0.013804	0.0061715	0.039825	0.0034582	-0.00058962	0.029305	0.0066879	0.0069337	0.0027647	-0.0037299	-0.0012562	-0.00084558	-0.01026	0.011866	0.0060965	0.0038015	0.0035775	0.0027382	0.00080434	-0.0034737	-0.0027779	-0.0025217	-0.0071971	-0.0030685	0.025477	0.019351	-0.054877	0.0097003	0.0014351	-0.0033272	-0.013213	-0.0036223
	13.89_526.2268	0.015951	0.018777	0.0401	-0.003328	-0.015915	-0.021642	0.043764	-0.0021675	0.0087847	0.019099	-0.0045639	0.0070416	-0.01264	-0.005454	-0.017685	0.0062361	-0.033648	-0.016726	0.03077	-0.0026958	-0.00044836	-0.0040055	-0.019891	-0.0049649	0.0097845	-0.042919	0.0007861	-0.017073	0.002521	-0.0057899	-0.0085997	0.0072065	-0.0079826	0.0055018	0.005635	-0.0044431	-0.0055802	-0.0030467	-0.0045223	0.0030913	0.00060047	0.00019146	0.0091413	0.0034073	0.0022034	0.0073232	-0.0034878	0.00035319
	13.80_154.9725	0.021053	-0.0041223	0.0029566	0.035267	-0.0028763	0.003588	0.0061461	0.0077706	-0.0073154	-0.037639	0.04105	-0.012205	0.0047549	-0.010412	0.0074164	-0.0056085	-0.00082215	0.0061394	0.001399	0.0005067	-0.019756	-0.012416	0.056158	0.023764	0.018011	-0.012964	0.0075587	0.0074517	-0.013078	0.02348	-0.0054665	-0.030795	0.01323	-0.0372	0.014935	-0.047329	0.0089232	-0.0021978	-0.014299	-0.00047114	0.0072327	-0.0049026	0.0021908	-0.0046651	-0.0046048	0.0024182	-0.0062091	0.0025754
	0.44_154.9670	-0.023146	0.0068245	-0.031908	-0.039792	-0.014477	0.017938	0.10494	-0.041002	-0.028028	0.0015384	0.013705	-0.028819	0.0040258	0.070296	-0.021544	0.076122	-0.014301	-0.073339	-0.0036223	-0.012894	-0.045943	-0.018238	0.033725	-0.044975	0.09306	-0.031861	-0.096703	0.024467	0.04991	-0.019523	0.10607	0.081396	-0.023692	0.095618	0.016939	0.03525	-0.089893	-0.024301	0.030536	-0.005154	0.0085087	0.037409	-0.073217	0.017258	0.0035865	-0.0020014	0.016433	-0.007419
	1.20_152.0568	0.034379	0.0087878	-0.016923	-0.019264	-0.035526	0.023703	0.019388	-0.049522	-0.029568	-0.027748	0.035139	0.061888	0.02117	-0.0023953	0.0024612	0.023014	-0.0041575	0.0050018	-0.009017	-0.010734	0.035719	-0.009445	0.015265	-0.0079367	0.012728	0.024989	0.035872	-0.015211	-0.013318	0.01308	-0.034772	-0.01468	-0.0094504	-0.0049796	0.022877	0.024204	0.0017463	-0.0040155	0.015472	0.0085541	0.01638	-0.0047	0.0010052	0.0011283	0.013174	-0.0017671	0.0010074	-0.0041272
	13.90_537.3401	0.039519	-0.004086	-0.015128	0.005185	0.010356	-0.0003638	0.011776	0.0018988	0.010394	-0.0013797	-0.026856	-0.0048995	0.0034512	0.010602	0.0011198	0.0014103	-0.0020234	0.0013934	-0.0073872	-0.012099	0.0091384	0.0065745	0.0029177	0.0055818	-0.013224	-0.003135	-0.0056609	8.2575e-05	0.00060422	-0.0020498	-0.010639	0.00083403	0.0032016	-0.0088158	0.00042404	0.010421	0.0015974	-0.001756	0.0018913	-0.015889	-0.016611	-0.016138	-0.0016008	0.013963	0.0038109	-0.029782	-0.047226	-0.00023416
	12.53_535.3232	0.033827	-0.0060652	-0.013201	0.0030316	0.0062492	-0.0050323	0.0088973	0.0025408	0.010188	-0.0022489	-0.025227	-0.0047676	0.0034984	0.012385	0.0022157	0.0010881	-0.0031006	0.0026443	-0.011411	-0.0017106	0.00014236	-0.0059997	-0.013324	0.0033638	-0.020501	-0.0025539	0.0022894	0.0037802	-0.010502	-0.010217	-0.020674	-0.0036167	0.010247	-0.010415	-0.0015418	-0.0043201	0.0050783	-0.0082923	-0.0060577	0.0035375	0.049997	0.0029687	0.0067156	0.007959	0.043598	0.012519	-0.028165	-0.0051848
	8.83_535.2376	0.021349	-0.0053612	-0.010337	0.0007788	0.048768	-0.054311	0.018403	0.046268	-0.033266	0.028263	0.019708	0.0533	0.039093	0.053588	-0.0080212	-0.10711	-0.0045274	-0.004203	0.0042924	0.031414	0.0083755	0.0019083	-0.00196	-0.011297	0.0081416	-0.0013989	-0.017331	0.034146	0.015868	-0.012105	0.0059369	0.0071216	-0.0045703	-0.014002	0.025364	0.0068272	0.0028771	0.018039	-0.010865	0.011669	0.0076285	0.035486	0.019342	0.022531	-0.024343	0.010688	0.01448	0.010614
	9.81_535.2357	0.024248	-0.0014833	0.0032919	-0.016524	0.0035681	0.033988	-0.0040843	0.038802	0.0023974	-0.0044032	0.029507	0.0052651	-0.012624	-0.0108	-0.012346	-0.0030289	-0.007271	0.010943	-0.00073933	-0.0071115	-0.014723	-0.007917	0.0012278	-0.02918	-0.0017843	0.0057075	-0.0058386	0.0030258	-0.011879	0.0039107	-0.014047	0.0061619	0.0091942	0.0072014	0.0041791	0.0032957	-0.0089561	0.0030052	-0.0084986	0.0050677	0.0029226	0.0017481	0.0019315	-0.0034976	0.00017469	-0.0018268	-0.0079733	-0.017587
	0.46_534.0634	0.012294	0.048775	0.024988	0.00027517	0.0013002	-0.0022143	-0.010012	-0.0016825	0.0044574	-0.0068087	0.0017061	0.0013718	-0.0054005	-0.00073412	0.0024159	0.0025677	0.061985	0.0067331	-0.032502	0.024933	0.0054449	-0.013409	0.0028247	-0.016398	0.029421	-0.069996	0.0015793	-0.022331	-0.0025542	-0.022896	-0.021706	0.0084755	-0.003761	-0.00032256	0.0094017	-0.0011771	0.000691	0.003976	-0.0077772	0.0030362	0.0056351	-0.0054382	0.002597	0.0029252	0.0033689	0.0068962	0.040611	-0.00043152
	13.56_533.3661	0.039313	-0.0050437	-0.016382	0.0028948	0.0095244	-0.0011924	0.0090082	0.0025974	0.0096204	-0.0023135	-0.027048	-0.0052297	0.0033988	0.011199	0.001314	0.0014219	-0.00054294	0.0062473	-0.0085283	-0.014143	0.0024723	0.0049079	-0.00024163	0.0047652	-0.012778	-0.0013097	-0.00065712	0.00088225	0.0022869	0.0056182	0.0039465	-0.00045486	-0.0012708	-0.007307	-0.0037066	0.0034524	-0.00059915	-9.4019e-05	-0.0027769	-0.0031418	-0.0057731	-0.0065288	0.003873	0.0083301	0.015673	-0.013172	-0.091533	0.0079175
	13.90_532.3844	0.036793	-0.0043545	-0.011099	0.0047405	0.0071027	-0.0035954	0.015613	0.0027259	0.010438	-0.00029135	-0.025159	-0.0046861	0.0025908	0.0095977	-0.00028982	0.0018736	-0.0014005	-0.0061257	-0.01196	-0.0072516	0.0079204	-0.001445	0.0039869	-0.0014958	-0.0072489	-0.0045564	-0.004736	-0.00048608	-0.0022059	-0.0039142	-0.0088215	0.00050035	0.0020142	-0.009097	0.0027685	0.0039923	-0.0017921	0.0038196	-0.0031102	-0.0083239	-0.022856	-0.01297	-0.0053582	0.0017124	-0.0054856	-0.020197	0.040348	-0.0068512
	9.40_154.9911	0.021699	-0.017745	0.02562	-0.0087007	0.024595	-0.0047807	0.027186	-0.039412	-0.00046836	0.022457	0.018305	0.00026182	-0.020798	-0.020526	-0.017894	-0.0049587	0.023961	-0.044187	0.0072864	-0.0080675	0.00021859	-0.0032895	-0.011653	-0.0034053	-0.012681	0.0083959	-0.024183	-0.024295	0.011803	-0.010084	0.021259	-0.0011285	0.022765	-0.0043917	0.012901	0.010719	-0.022761	-0.010188	-0.0075387	-0.0004671	-0.0022702	-0.0015414	-0.0043293	0.0037489	-0.0056081	0.0038811	-0.0012055	-0.0016848
	4.12_154.9910	0.020978	-0.0042152	0.0029409	0.035547	-0.0028445	0.0034652	0.0062668	0.0078514	-0.007273	-0.038016	0.04119	-0.012348	0.0049338	-0.010426	0.0075076	-0.0056208	-0.0011452	0.0065465	8.129e-05	0.0019095	-0.022808	-0.013554	0.067765	0.02942	0.021073	-0.013637	0.008898	0.0079805	-0.014442	0.025538	-0.0069627	-0.025612	0.010861	-0.030681	0.013866	-0.039919	0.0060051	-0.0024237	-0.012602	-0.0036949	0.0056506	-0.0054304	0.0013115	-0.0039175	-0.0050684	0.00049501	-0.0077044	-0.0043588
	11.51_544.4033	0.016743	-0.0078118	-0.0011279	0.010716	0.0044425	0.025774	0.0077066	0.0483	0.0062907	-0.037666	0.045035	-0.0073719	0.0025513	-0.012289	-0.0034979	-0.0039246	-0.00013949	0.0077594	0.00026762	-0.01	-0.012121	-0.007583	0.0030153	0.004867	-0.0017159	-0.0048448	0.0067491	-0.004278	0.010375	0.016679	-0.0044737	0.0015404	-0.0071282	0.0030431	-0.0058818	-0.0063822	-0.012326	-0.007406	0.0076669	0.0026562	0.00081064	-0.0056422	0.0041644	-0.0024131	0.01052	-0.003658	0.0075979	0.0044192
	0.47_544.1857	0.005994	0.032919	0.0099712	0.021523	-0.010132	0.015781	-0.021095	0.0019484	-0.023945	0.04347	-0.02365	0.0078734	-0.0086608	0.002551	-0.0040884	0.0023455	0.022153	0.0037914	-0.01169	0.0041715	-0.0047287	-0.0012046	0.002917	-0.017471	0.0099533	-0.052346	-0.0017758	-0.031599	-0.029514	0.10569	0.025018	0.043489	0.022996	0.011456	0.02602	-0.013289	-0.022935	-0.016631	-0.029261	-0.012468	0.029276	0.020182	-0.061648	0.010631	-0.0054703	-0.0034317	0.007982	-0.0077196
	14.61_542.4250	0.034978	-0.0051204	-0.011925	0.0019433	0.0048607	-0.0066687	0.012837	0.0036355	0.0098099	-0.0016663	-0.024183	-0.0043431	0.0023546	0.0096237	0.00054703	0.0018262	-0.0014077	-0.0029845	-0.011847	-0.0040755	-0.0002107	-0.0021998	0.0028054	-0.0051572	-0.0021068	-0.0074968	0.0037009	-0.0032027	0.00043497	-0.0039332	-0.0019491	0.0020009	0.0031335	0.0012686	-0.00097491	0.0067256	0.0039701	0.0088361	-0.0031353	-0.0022838	-0.0024861	0.0084177	0.0041526	-0.00094578	-0.0049424	0.010747	-0.049977	0.0022217
	12.55_541.3936	0.033961	-0.0063341	-0.01212	0.0017912	0.0056947	-0.0058512	0.011297	0.003428	0.0097794	-0.0019438	-0.02345	-0.0047879	0.0038485	0.011535	0.0024186	0.0003719	0.0011513	0.00031495	-0.0084024	-0.0057285	-0.00081309	-0.00044545	-0.0060971	0.00033523	-0.010643	-0.0010223	0.006649	-0.0057212	-0.0040033	0.00053631	0.0026653	-0.0015243	0.0016503	0.00045535	-0.0037092	0.0039695	0.0023619	-0.0004185	-0.0028838	0.0016086	0.00528	0.0057957	-0.0072661	-0.0095237	0.0033346	-0.005578	0.040858	-0.016164
	4.35_541.2600	-0.010767	-0.0011398	-0.0023445	-0.028372	0.00061336	-0.045125	-0.024304	0.0043397	-0.005249	-0.013555	-0.0066956	-0.0060625	-0.0055104	0.02488	-0.0428	0.00051135	0.05371	0.008501	0.023042	-0.0059461	-0.029995	0.012892	0.041207	0.00030903	-0.0014386	0.015292	0.018983	0.0061293	0.036002	0.0206	-0.0035493	0.00052621	0.0071296	0.023413	0.0029684	0.011653	-0.023224	0.011359	0.014527	-0.013111	0.0058198	-0.0085399	0.004513	-0.020434	-0.0056983	-0.01418	0.0018919	0.0033695
	8.83_541.2449	0.022462	-0.0051602	-0.011177	0.00087443	0.049297	-0.054393	0.014202	0.045493	-0.033792	0.027723	0.020206	0.053544	0.040904	0.055253	-0.0061342	-0.10815	-0.0028214	0.014437	0.014628	0.033856	0.010523	0.0053876	-0.027462	-0.017962	0.0030688	0.01383	0.0085194	0.020345	0.00373	0.020134	0.016776	0.0081358	-0.0138	0.0095338	0.019575	-0.029072	-0.020753	-0.025232	-0.0054484	-0.013002	0.038742	0.020919	0.03638	0.010687	0.0027114	-0.055569	0.021692	-0.01222
	0.47_540.0233	0.006857	0.035562	0.01275	0.017619	-0.0079515	0.011462	-0.018137	0.0012233	-0.017959	0.034556	-0.021535	0.0065943	-0.006816	0.0029961	-0.0027718	0.0025881	-0.010829	0.0016948	-0.00019195	-0.0021905	-0.015739	-0.0015426	0.004308	-0.0080562	0.0078188	-0.010202	0.0064817	-0.0070809	-0.003923	0.01739	0.0088874	0.01294	0.012134	-0.0035022	0.01806	0.00020186	-0.0084986	-0.0054153	-0.0036129	-0.017139	-0.062571	-0.02676	0.11584	-0.022408	-0.0077284	0.0006111	-0.040265	0.0060509
	10.24_537.9866	0.018096	0.031147	0.018607	0.0016576	-0.00029162	0.00087236	-0.0062617	-0.0020752	0.00069118	-0.0045063	0.0043716	0.0011933	-0.0050997	-0.001214	0.0011026	0.00030274	-0.060403	-0.0026885	0.021068	-0.012036	-0.009169	0.00062134	-0.0090117	-0.0017562	0.0033198	-0.01715	0.0029741	-0.0076677	0.0022275	-0.0047134	0.00094012	0.00066836	-0.0059091	0.0011758	0.0020238	0.00031748	-0.003438	-0.0031531	-0.0010188	0.0035671	0.00024811	-1.6015e-05	0.0068646	-0.00029906	0.0022349	0.0055462	0.011609	-0.016429
	10.54_154.9914	0.018009	0.031139	0.018726	0.0016707	-0.00019298	0.00051572	-0.006067	-0.0021647	0.00088142	-0.0047319	0.003831	0.0012995	-0.0046505	-0.0010331	0.00088486	0.00018983	-0.073074	-0.00064666	0.027539	-0.019637	-0.030606	0.018486	-0.0039221	0.0096995	-0.03598	0.11475	0.00493	0.045354	0.0052885	0.01372	0.049701	-0.016263	-0.00062628	-0.0080255	-0.0042223	0.012869	0.0017824	-0.0084148	0.010446	-0.0037317	-0.0016395	0.002546	-0.0016679	-0.0010926	-0.00023091	-0.0008247	0.0091638	0.0066228
	11.50_549.3582	0.01845	-0.010976	0.0043029	-0.025605	0.041826	0.03394	-0.0099946	0.0049021	0.007154	-0.00075348	0.029787	-0.00059202	-0.014333	-0.018465	-0.012221	-0.0078659	-0.0065564	0.019083	-0.032946	0.013289	-0.00033886	-0.00080089	-0.036729	-0.017664	0.003481	0.0062502	-2.6918e-05	-0.0081875	0.011938	0.014642	0.006051	0.0022836	-0.010233	0.0047788	-0.019034	0.0065725	-0.010678	-0.012183	0.0072867	0.0020771	0.0013422	-0.0065936	0.0042023	-0.0037557	0.0084856	0.0031397	-0.0033677	-0.018717
	13.58_549.3389	0.034104	-0.0053772	-0.013321	0.001919	0.006718	-0.0044802	0.010804	0.0034283	0.0088097	-0.0012388	-0.023644	-0.0037709	0.0041135	0.0088213	0.0016371	0.0028978	-0.0006787	0.0021333	-0.0099781	-0.011623	0.00023589	0.0085227	-0.00044849	0.0026559	-0.0062357	-0.01226	0.00090644	0.010036	0.00090498	0.0049088	0.0090681	0.0040413	0.0067221	-0.0050865	0.0078808	-0.0062202	-0.0016497	0.00030323	-0.0059668	-0.0028319	0.014414	-0.0060243	0.015138	0.0037612	0.010141	-0.014063	-0.0031669	0.0020104
	10.34_549.2491	-0.010787	-0.0032016	-0.0049037	0.0074368	-0.05362	0.037432	-0.042219	0.038524	0.032542	-0.026309	-0.018959	0.0023526	0.046096	0.028849	0.021634	0.0056418	-0.025955	0.0016127	0.031939	-0.0076563	-0.046922	-0.013776	0.031952	-0.013727	0.0036952	0.0064001	0.0090607	0.011405	-0.00017232	-0.026344	-0.01567	-0.0033589	-0.0225	0.0010148	-0.0079977	0.014998	-0.0017702	0.0049692	0.0086907	0.0023043	0.017398	0.021134	-0.036994	-0.0013195	0.0096265	-0.0088907	-0.02233	-0.00083311
	4.35_548.3638	0.024238	-0.001414	0.003252	-0.016421	0.0035409	0.033947	-0.0040633	0.038594	0.0023596	-0.0043948	0.029523	0.0052811	-0.012712	-0.010843	-0.012319	-0.0030674	-0.0062808	0.0098489	0.0021152	-0.009131	-0.0079018	-0.0067699	-0.0070321	0.0021955	-0.0026203	0.0019146	0.0012901	0.0011111	0.002516	0.0092331	-0.005254	0.0046858	-0.0011147	0.0067675	-0.0017345	-0.00378	-0.0078049	-0.0035565	-0.00080444	0.0020826	0.0012388	-0.0016765	0.0031617	-0.0019744	0.0033511	-0.0015535	-0.0085493	0.00504
	12.43_547.8153	0.017094	0.015864	0.039406	-0.0030265	-0.016539	-0.020442	0.043767	-0.002072	0.0073306	0.01964	-0.0022134	0.0071998	-0.013475	-0.0062999	-0.018317	0.0057912	-0.022203	-0.036613	0.015451	-0.0027405	-0.0048408	-0.0030037	-0.018287	-0.0022116	-0.00071767	-0.0040599	0.0011168	-0.0013382	0.0032117	-0.0016533	0.0043514	0.003447	-0.006556	0.0033489	0.0047711	-0.00056249	-0.0032307	-0.0050332	-0.0010487	0.00081859	0.00085163	-0.00025199	0.0053151	0.0047504	-0.0007456	0.0056682	-0.010004	0.00039024
	12.55_547.4016	0.033241	-0.0071958	-0.014389	0.0015105	0.0056642	-0.0073232	0.0076581	0.0027586	0.010765	-0.0017436	-0.027444	-0.0048097	0.0062428	0.011823	0.0026616	-0.00060594	-0.0065087	0.0011958	-0.006208	-0.013308	0.0065628	0.001268	0.0092417	-4.1112e-05	-0.011039	-0.0079544	0.011619	0.006006	-0.013844	0.012059	-0.003899	0.013606	-0.0042893	-0.013778	-0.020656	0.0069304	-0.0093641	-0.0027582	-0.0010181	0.004467	0.012387	-0.0038094	-0.041846	0.0033865	0.012935	-0.016293	0.020461	0.0085204
	14.61_547.3816	0.037871	-0.0050603	-0.015626	0.0023562	0.0071706	-0.0033984	0.0088167	0.0031596	0.0096575	-0.0021129	-0.026206	-0.0047197	0.0034893	0.011	0.0015954	0.0018207	-0.0017343	0.0044716	-0.010252	-0.010872	0.0035411	0.0019408	0.0019337	0.0010535	-0.010522	0.0013558	0.0081783	-0.0072271	0.0017703	-0.0026166	-0.0040398	-0.0099857	0.0069985	-0.0011281	0.0064525	0.010267	-0.0031018	0.0016742	-0.00081718	0.0039075	-0.009974	-0.0064354	-0.0034368	0.0071267	-0.0022923	0.0018411	-0.086948	0.019978
	13.66_547.3453	0.0091224	-0.00064195	0.033795	0.01245	-0.021541	-0.061833	0.034452	0.018508	-0.045004	-0.070729	-0.010229	0.025218	0.018319	0.020181	0.053045	0.014527	-0.0075343	-0.015476	0.056551	0.011405	-0.012043	0.023166	0.035133	0.024943	0.018929	-0.037837	0.019382	0.016396	-0.025919	-0.007591	0.026567	-0.0026366	0.0061624	-0.01914	0.013715	-0.026865	-0.020001	-0.020088	-0.021668	-0.0049281	-0.0051186	-0.0062592	-0.0024444	-0.01949	-0.0039819	0.0049954	-0.0055972	0.0017721
	4.59_547.3314	0.017983	0.013071	0.00056731	-0.006614	0.016134	-0.0037695	0.0086243	0.0056996	0.01596	-0.0022395	-0.020912	-0.0034942	0.0023824	0.0017382	-0.0060772	0.0043629	0.05689	0.0017379	0.015812	-0.02599	-0.0070186	0.0094303	0.021689	0.022888	-0.014062	0.01335	0.0011282	-0.0056294	-0.026297	0.002675	-0.0032184	-0.010935	-0.0049217	0.0081442	0.017336	0.0024106	-0.0053674	-0.0024724	0.013205	-0.0028017	0.035658	0.0065249	0.018491	0.013405	0.01031	-0.017901	0.012113	0.0064635
	12.43_545.8176	0.007496	0.0085909	0.034103	0.031627	-0.015151	-0.031366	0.057914	0.0093099	0.012248	-0.02284	0.016692	-0.0090219	0.0062605	-0.0077826	-0.0066025	0.004731	-0.019897	-0.041562	0.0053503	0.0025199	-0.021975	-0.011364	0.046021	0.023233	0.020514	-0.02495	0.0088743	-0.00024402	-0.0073579	0.015217	-0.0074967	0.0038726	-0.0069642	0.00021623	0.011792	-0.004742	-0.0086521	-0.0044072	-0.0017146	-0.0037162	-0.00026387	-0.0063272	0.0047756	0.0036124	-0.0018658	0.00098849	-0.0058937	-0.00027746
	8.54_158.1538	0.036084	-0.0041347	-0.011777	0.0043511	0.0075184	-0.0030645	0.012277	0.003156	0.0092862	-0.0011704	-0.022911	-0.0050279	0.0030386	0.0086293	-0.00084886	0.0015168	0.00084521	-0.0003968	-0.013098	-0.012917	0.0023357	0.006205	-0.0002713	0.0053892	-0.011223	0.004597	0.0053468	-0.010074	-0.0025031	0.012082	-0.011261	-0.0075694	-0.0044127	-0.0070231	-0.0034863	0.0012975	-0.0049196	0.0030822	-0.0087332	0.01418	0.0036625	0.0050559	0.0088817	0.0095069	-0.0013727	-0.0018495	-0.020573	0.0055765
	0.40_158.0864	0.024659	0.054462	-0.049952	0.10282	-0.047203	-0.039131	-0.013929	-0.016427	0.0057604	-0.051418	-0.043071	0.13996	0.025962	-0.082369	-0.034335	-0.045834	-0.0098893	-0.042278	0.016024	0.080332	0.016143	0.037892	0.0078065	-0.031927	-0.031961	-0.0035021	0.033518	0.028537	0.0038298	-0.014759	-0.015871	-0.040488	-0.00065431	-0.0045796	0.016254	0.025537	-0.010363	-0.020947	-0.07155	0.014972	0.062915	-0.025776	0.012435	0.02111	0.11617	-0.17619	0.0019447	0.0055583
	0.77_155.9743	-0.050018	0.038552	-0.0089182	0.067282	0.059532	-0.038452	0.00098056	-0.037586	-0.088423	-0.037015	-0.055527	0.02136	-0.012769	-0.009002	0.054184	0.013708	0.045742	-0.033365	0.013248	-0.08218	-0.13156	0.010535	-0.14761	-0.10568	-0.05659	-0.070887	0.20453	0.24428	-0.12815	0.060222	-0.050293	0.06259	-0.13446	0.069509	-0.062243	-0.12669	0.046114	0.0029562	-0.0092106	-0.017499	-0.027378	0.06506	-0.067483	-0.021282	-0.027504	0.020411	0.032813	-0.023724
	0.43_155.9737	-0.0049755	-0.0086882	-0.0017252	-0.049243	-0.034349	-0.0090181	0.021325	-0.00024432	-0.024243	-0.024336	-0.073622	-0.063603	0.0028065	-0.050381	0.012987	-0.075171	0.0083157	-0.078841	0.070577	-0.0072272	-0.035889	-0.026852	0.022674	0.06168	0.0013939	-0.065773	0.021524	0.028385	-0.0035946	-0.040507	0.01341	-0.00020507	-0.0085952	0.060973	-0.022374	0.026121	-0.038988	-0.009894	-0.033295	0.020562	0.14011	-0.031192	-0.015608	0.070279	0.084041	-0.21644	0.0052979	-0.003441
	14.20_155.0280	0.033556	-0.0058219	-0.012839	0.0042421	0.0051857	-0.007584	0.010829	0.0025605	0.009561	-0.0026122	-0.022498	-0.0036702	0.0048926	0.0097772	-0.0024859	0.0033266	-0.0015428	-0.015454	-0.010107	-0.00044938	-0.0045014	0.010212	0.00048045	-0.011327	-0.0098899	0.0040355	-0.014693	0.0025337	-0.026217	-0.00030851	-0.010625	0.023065	-0.0091692	-0.0092922	0.011348	-0.011096	-0.0001886	-0.0065039	-0.0012206	-0.030592	0.045129	0.01909	-0.044629	-0.0063125	-0.0030606	0.041575	0.019166	0.022033
	0.47_155.0094	0.027017	0.031924	0.0024238	0.0071224	-0.02379	-0.030505	-0.041035	-0.015916	0.070749	0.0065519	0.026714	0.047192	-0.03811	-0.0093892	-0.0044723	0.0045479	-0.035856	-0.0037015	0.0019541	-0.0075932	0.017418	0.0061113	0.010185	-0.0068634	-0.0083299	0.0047613	0.010934	0.0031183	-0.014961	-0.010385	-0.01488	0.025891	-0.0045097	-0.002292	0.020505	-0.0025506	0.049346	-0.080833	0.027563	-0.029116	0.034571	0.10286	0.046319	0.017536	0.0029935	0.008005	-0.0081206	0.01034
	0.46_558.1044	0.0061355	0.045674	0.02096	-0.022719	0.0095005	0.018908	-0.0064651	0.041891	0.020369	-0.011047	0.0054321	0.0049012	-0.0050026	-0.0021073	-0.0079236	0.0045153	0.039881	0.0071083	-0.027854	0.010415	3.6286e-05	-0.0037274	-0.013425	0.028231	0.012164	-0.012179	-0.013248	0.021475	-0.02587	-0.018285	-0.024911	0.023154	0.020945	0.0098903	0.036203	0.00055378	-0.0034177	0.018421	-0.026766	0.016746	0.0035117	-0.005044	0.00093342	-0.0029727	-0.006788	0.0022466	0.024198	0.0011488
	8.83_557.2197	0.01886	-0.0092708	-0.026824	-0.014594	-0.0017638	-0.042647	0.0028886	0.00024837	0.0071587	0.0087281	0.0175	0.059231	0.032828	0.05317	-0.010455	-0.10688	0.0049613	-0.0023988	-0.0094439	0.017833	-0.030782	-0.0072326	-0.019028	-0.016249	0.0093442	0.0087311	-0.0085022	0.0044019	0.010539	0.013193	0.027783	0.0087933	-0.0045498	-0.008222	0.022993	-0.0036958	-0.007057	0.0036324	-0.00057894	-0.0071387	0.031219	0.021594	0.037806	0.016412	-0.019185	-0.01053	-0.0038376	0.002213
	13.58_555.4093	0.034368	-0.0053153	-0.012196	0.0020662	0.0059189	-0.0050349	0.011301	0.0030894	0.0090793	-0.0014371	-0.023727	-0.0037767	0.0044591	0.0089336	0.00058026	0.0021297	0.0013056	0.00042149	-0.0093697	-0.0076474	0.0028202	0.002102	-0.0022849	-0.0039761	-0.0036358	-0.0095659	0.0074827	0.0007595	0.0039705	0.0016918	0.0037194	0.004261	0.00057218	-0.0039413	-0.0053613	-0.0030831	-0.004419	-0.0015968	-0.0079429	0.013076	0.0066781	0.0025985	0.014341	-0.0098655	0.020916	-0.0043808	-0.014197	-0.0044074
	10.34_555.2589	-0.0029892	-0.021723	-0.020745	-0.022509	-0.01201	-0.094765	-0.02859	0.022759	0.02071	0.021386	0.019373	0.018948	-0.032699	0.028932	0.017048	-0.011831	-0.0060253	-0.0061614	0.011949	0.0069768	-0.022326	-0.01972	-0.027258	-0.047015	-0.0066146	-0.010472	-0.0026034	-0.0083552	-0.01787	0.015676	-0.0089627	-0.01411	-0.042403	-0.0062585	0.022604	0.011008	0.03014	0.028473	0.017203	0.0022485	-0.031543	-0.0047613	0.038326	0.057953	-0.0084135	0.0036086	0.0052535	-0.0078374
	4.59_553.3393	-0.022108	-0.0047398	0.0084769	-0.02548	0.0020187	-0.0006658	-2.2774e-05	-0.0033633	-0.0012668	-0.031241	-0.03346	0.029285	0.0020938	0.0057684	0.025317	0.01275	0.05951	0.015186	0.034298	-0.0077838	-0.031655	0.0001836	0.016084	0.021229	-0.010729	0.012543	0.0020947	0.017392	-0.0017657	0.0020101	0.034108	0.012499	0.019256	-0.00088099	0.01575	0.006027	-0.0087545	-0.00095514	-0.0026961	-0.0086528	-0.028532	-0.006211	0.015908	-0.018477	-0.0036245	-0.005568	0.0048163	0.0083201
	13.90_553.3129	0.033777	-0.0055401	-0.012194	0.0035234	0.007892	-0.0039668	0.01187	0.0031422	0.0089978	-0.00044388	-0.023977	-0.004155	0.004916	0.0093928	0.00086797	0.0021913	-0.0014046	0.0010418	-0.006751	-0.0073856	0.0022752	0.003165	0.0017012	0.0013564	-0.0034958	0.0014357	-0.00072706	-0.0021259	-0.00095207	-0.0069197	-0.0081033	-0.003222	0.0044885	-0.0080071	-0.011241	-0.00043662	0.0034709	-0.0055427	0.012956	-0.013636	-0.01477	-0.0124	-0.0032478	0.017286	0.0047043	-0.027223	-0.046485	-0.0033299
	8.83_552.2618	-0.0028385	-0.017935	0.007651	0.015937	-0.018941	-0.063441	-0.02477	-0.048588	-0.017829	-0.032826	-0.034795	0.053181	-0.0076795	0.014191	-0.030095	0.023348	0.010062	-0.018786	0.021932	0.016324	0.016014	-0.021016	-0.0082234	0.0081898	-0.0017839	0.00025927	-0.0091903	-0.0023978	0.0030699	-0.0059672	-0.0033017	-0.016562	0.015459	0.015808	0.014029	0.0044935	-0.033865	0.0049089	-0.014642	-0.0049653	0.016248	0.001921	-0.01649	-0.012965	-0.0097976	0.0015463	0.0070369	-0.0021575
	10.34_566.2749	0.016379	0.018468	0.038921	-0.0030131	-0.015378	-0.020302	0.041499	-0.0021366	0.0080113	0.018164	-0.0035549	0.0068187	-0.012475	-0.0054604	-0.017013	0.0058333	-0.033453	-0.023099	0.026006	-0.0039379	-0.003426	-0.0025302	-0.018843	-0.0032858	0.0040952	-0.022743	0.0011357	-0.0090252	0.0029375	-0.0034644	-0.0014802	0.0048803	-0.0072968	0.0041967	0.0048683	-0.0023519	-0.0045121	-0.0040254	-0.0026246	0.0021095	0.00052818	0.00018774	0.0074984	0.003628	0.0010859	0.0064688	-0.018605	0.007404
	13.89_565.3913	0.031666	-0.0056135	-0.011767	0.003179	0.0078859	-0.0048718	0.012905	0.0015414	0.0083777	0.00037482	-0.023193	-0.0033887	0.0057691	0.0097703	0.0016822	0.0023595	-0.0028066	-0.00028379	-0.0072597	-0.006458	0.00026591	-0.0093636	0.0052004	0.0079001	-0.0016412	-0.0019333	-0.0065707	-0.010097	-0.0048168	-0.0078149	-0.023129	-0.0079731	0.0083913	-0.0023432	0.00020658	0.022644	0.003573	-0.0021518	-0.008198	0.0029872	0.00061013	-0.025397	-0.0053791	0.0070759	-0.015586	-0.01143	-0.017445	0.016667
	13.89_564.3864	0.0074416	0.011619	0.018382	0.018147	-0.012978	-0.050035	0.060862	0.01016	-0.043595	-0.064324	0.0059117	0.026597	-0.024311	-0.011899	0.024474	0.013728	-0.034195	-0.041519	0.0069625	-0.016482	-0.012742	-0.0067639	-0.014381	-0.00496	-0.0083564	0.013685	-5.4858e-05	0.0059729	0.0031201	-0.0027038	0.021394	-0.0080283	0.0076602	-0.020998	0.0078616	-0.01851	0.011227	-0.0039216	-0.0017673	0.011966	0.0089488	-0.013087	0.005828	-0.0043431	-0.00068866	0.0082457	-0.00053843	0.0042905
	4.59_564.3581	0.014403	0.012743	0.0034867	-0.0060178	0.015605	-0.006223	0.014046	0.0059712	0.01849	-0.00075424	-0.022292	-0.003134	0.0046673	0.0041243	-0.0038792	0.0034378	0.058347	-0.0053596	0.0161	-0.016149	-0.016522	0.0032624	0.014309	0.015955	-0.011549	0.0060121	0.0059765	0.005387	-0.011989	-0.010288	0.0053815	-0.0042637	0.0089744	0.0089285	0.022119	-0.0056934	7.9851e-06	-0.0085366	-0.0016339	-0.013589	-0.0013747	0.010019	0.015488	0.0064455	-0.011004	-0.0086053	0.050964	0.00097731
	12.56_563.3761	0.036552	-0.0063443	-0.016192	0.0017318	0.0073805	-0.0041908	0.0079194	0.0026023	0.009639	-0.0020551	-0.025973	-0.0051715	0.0049233	0.012206	0.0025514	0.00069266	-0.0016965	0.0021816	-0.0084856	-0.0082464	-0.0020469	0.006202	-0.00058224	-0.0044506	-0.016321	0.0015198	0.0010864	-6.4182e-05	-0.0037669	-0.0022135	0.0011639	-0.0059482	-0.0056319	-0.0036593	-0.0035649	-0.0038277	0.00083344	-0.002483	0.0030085	-0.0001989	0.0066722	0.002563	-0.01254	0.0033785	0.0087504	0.0097992	0.050771	-0.027022
	14.61_563.3557	0.032908	-0.0061123	-0.013513	0.0020002	0.0047779	-0.0074912	0.010933	0.0024789	0.0097195	-0.001371	-0.02356	-0.0044322	0.0027997	0.010613	0.0015107	0.0009874	-0.0046292	0.0041043	-0.008803	-0.0080892	-0.00097898	0.0034853	-0.00086229	0.0015008	-0.0051893	0.0066238	0.0024252	0.0097868	-0.004892	-0.00059498	-0.0062048	-0.00073957	0.013946	0.01816	-0.013135	-0.0099217	-0.00031332	6.5938e-05	-0.0070948	0.020273	0.017173	-0.0063934	0.022045	0.0065024	-0.009111	0.014669	-0.0075064	0.0042741
	14.20_563.3189	0.03718	-0.0041641	-0.014601	0.0039288	0.0086479	5.2633e-05	0.0077191	0.0025237	0.0096071	-0.0034142	-0.024242	-0.0052426	0.0045533	0.010991	0.0021335	0.0011238	-0.00095479	0.014526	-0.005566	-0.0064615	-0.005185	0.011706	-0.00081434	-0.0011481	-0.010416	0.0055833	-0.0010652	-0.0067399	-0.0022015	0.0046065	0.012219	-0.0086144	-0.011023	0.0015589	0.00092396	-0.015987	-0.0045361	0.0075261	0.0013248	0.0014515	0.013747	-0.007836	0.0016812	0.00084765	0.0018166	0.003772	0.0061554	-0.0053357
	14.20_562.3183	0.033516	0.0051567	-0.028753	0.0067039	0.019933	0.013759	-0.032452	0.0037759	0.0028754	-0.021352	-0.015355	-0.0073643	0.011129	0.013224	0.014841	-0.0046249	-0.021299	0.00953	-0.020104	-0.012308	-0.017128	0.014022	0.002408	0.0048877	-0.012176	-0.0021595	0.0073044	-0.010222	-0.0020383	0.0029966	-0.0018589	-0.01668	-0.020002	-0.0057488	-0.010045	-0.020934	0.011839	0.0040008	-0.011071	0.013404	0.011246	0.0018321	0.009111	-0.0058807	-0.024875	0.02304	0.011677	0.0018488
	13.58_561.4172	0.032736	-0.0058736	-0.012345	0.0022124	0.0071626	-0.0041493	0.0098148	0.0027876	0.0080899	-0.0014865	-0.023585	-0.0039048	0.0056127	0.010953	-0.0011809	-0.00025433	0.00069881	0.0014834	-0.0069818	-0.013819	-0.0047356	0.0068643	-0.0038476	0.0010446	-0.002543	-0.0085807	-0.0047871	0.0069605	-0.0024966	0.0045281	0.0029615	0.011805	0.0042742	-0.016929	-0.0068704	0.0039735	-0.0016241	-0.00089025	0.0024488	-0.023661	0.0175	0.017026	-0.013189	-0.02552	0.048156	-0.032718	0.016433	0.0087819
	0.48_560.1602	0.0074428	0.0623	0.030018	-0.0010243	0.0027124	-0.0061143	-0.011455	-0.0014546	0.0086866	-0.0084887	-0.0036733	0.0012264	-0.0040671	0.0011304	0.0038869	0.0046614	0.10386	0.0072682	-0.054279	0.041767	0.020685	-0.026522	0.0034995	-0.028512	0.060444	-0.1596	0.00090134	-0.055401	-0.0055951	-0.040731	-0.053773	0.02038	-0.0072034	0.003225	0.01592	-0.0074842	-0.00024708	0.009373	-0.015876	0.0076142	0.0085284	-0.0088762	0.0065003	0.0044944	0.0052464	0.011834	0.068608	-0.0010113
	13.89_559.3843	0.034621	-0.0050622	-0.011352	0.0036616	0.0072373	-0.004126	0.013436	0.0028177	0.0095637	-0.00097701	-0.024617	-0.0041745	0.0042994	0.0092421	0.0012789	0.0026878	-0.0027627	0.00034751	-0.0097021	-0.0079169	0.0059936	-0.00032258	0.0033321	-0.0023895	-0.0092113	-0.0028156	-0.0054162	0.0054845	-0.0026534	-0.0047666	-0.011237	0.0040003	0.0095821	-0.0081638	0.0011308	0.004385	-0.0040754	-0.0015744	0.0074167	-0.015784	-0.016439	-0.0027224	0.0018575	0.016894	0.014435	-0.019815	-0.027894	0.010235
	12.56_558.4202	0.033351	-0.0059875	-0.010939	0.0021298	0.0044139	-0.0067929	0.012534	0.0039284	0.0093766	-0.0015598	-0.023941	-0.0041567	0.0036297	0.01065	0.0012979	0.0002238	-9.7072e-05	-0.0054789	-0.012388	-0.011273	0.0022308	-0.0056963	-0.0037685	-0.0030732	-0.0071857	-0.002548	-0.00091805	-0.0028763	-0.006955	-0.003085	0.00072953	-0.0022468	0.0059686	0.00034108	-0.0024443	0.0047383	0.0006433	-0.00056653	-0.001028	0.012126	-0.00077139	0.0087254	-0.00024125	-0.0039485	0.0067358	0.00025526	0.027929	0.014148
	0.44_162.0551	-0.0055334	0.042482	0.010306	5.8969e-05	-0.0017006	0.032286	-0.019448	0.04363	-0.0061468	0.041726	-0.029544	0.011546	-0.0060891	0.0042024	-0.012836	0.0063934	0.0095646	0.0047248	-0.018331	-0.0011363	-0.016573	0.0010539	-0.0008205	-0.0006181	0.0059021	-0.010174	-0.0043309	0.0039162	-0.033002	0.05807	0.012125	0.039008	0.026036	0.010405	0.035026	-0.0040237	-0.01714	-0.00073244	-0.029975	-0.0018288	0.0072906	0.0089081	-0.017953	-2.4253e-05	-0.010309	-0.0027104	-0.012976	-0.00066171
	10.24_161.9877	0.016907	0.017568	0.037931	-0.0027529	-0.015164	-0.019235	0.040457	-0.0021972	0.0073116	0.01782	-0.0023148	0.0067789	-0.012794	-0.0058911	-0.016849	0.0054394	-0.027596	-0.010251	0.030375	-0.0026414	-0.0050004	-0.00019044	-0.016618	-0.0023977	0.0006549	-0.011166	0.00091164	-0.0042139	0.0028149	-0.001327	0.0020183	0.002779	-0.0055909	0.0030966	0.0039	-0.0015483	-0.0041336	-0.0038263	-0.0021021	0.00077172	0.00037485	0.00070954	0.0062596	0.0029484	0.0019515	0.0050878	-0.020723	0.0072642
	7.79_161.9868	0.050779	-0.010369	-0.00058835	-0.036336	-0.038303	-0.028738	-0.013078	0.037292	0.014085	-0.0088594	-0.001906	0.010157	-0.038979	-0.04805	-0.0015046	-0.06421	0.023956	-0.0064453	0.019122	-0.029537	0.017892	0.0030336	-0.010154	-0.015519	0.039958	0.016242	-0.010177	0.016104	-0.017144	-0.0048435	-0.010753	0.041789	0.032048	-0.0052321	-0.00027698	0.0055632	0.016287	-0.04347	-0.044146	0.0056231	-0.022917	0.0042916	-0.016854	0.0089193	-0.0080034	-0.040241	0.0040128	-0.00034971
	0.45_158.9689	0.031129	-0.0044677	0.01669	-0.00087325	-0.0090006	0.006577	-0.029362	0.0032016	-0.015097	-0.0057432	0.012296	0.0023954	0.016101	0.013967	0.018976	-0.0041563	0.0089508	0.0056479	0.039722	0.00639	0.0056324	0.026367	-0.0020538	0.0064749	0.0021251	-0.0024208	-0.0036172	-0.00026407	-0.0021729	0.0002992	-0.0016751	-0.0013657	0.002919	0.0011762	-0.00034654	-0.0017894	-0.001648	-0.0010433	0.00016455	-0.00049826	0.00089837	-6.4088e-05	-0.0014914	-0.001488	0.004672	-0.0016912	-0.0051284	0.010314
	0.68_158.9673	0.023811	-0.0019288	0.0029339	-0.018511	0.0042472	0.035885	-0.003842	0.04262	0.0036602	-0.0047379	0.029988	0.0055375	-0.012599	-0.010946	-0.013252	-0.0028508	-0.0082324	0.011995	-0.0035495	-0.0060425	-0.020606	-0.0086148	0.0072316	-0.054724	-0.00098564	0.010475	-0.017574	0.0097251	-0.033579	-0.003766	-0.028786	0.01173	0.026217	0.01019	0.017583	0.010583	-0.010835	0.014124	-0.022541	0.011362	0.0045312	0.0055286	0.00035372	-0.0060306	-0.005702	-0.0024859	0.00019625	-0.0011962
	0.45_576.1028	0.016563	0.036749	0.020512	0.0013911	5.3847e-05	0.0010899	-0.0085466	-0.001878	0.00086522	-0.0052546	0.0060841	0.0014354	-0.0064364	-0.0021975	0.0012247	0.00078442	0.019304	0.0047979	-0.011479	0.009748	-0.0030542	-0.0058034	-0.00012969	-0.008128	0.011657	-0.025168	0.0018389	-0.0072594	-0.00038512	-0.011446	-0.0055412	0.002304	-0.0025803	-0.00084836	0.0050287	0.0010384	-0.00018972	0.00025261	-0.0033954	0.001246	0.0032601	-0.0027983	0.002001	0.0015537	0.002365	0.0044261	0.032784	0.0013488
	12.43_575.8087	-0.00087441	-0.01655	-0.0025704	-0.011057	-0.012285	-0.066526	-0.0044758	0.012561	0.014167	0.013295	0.01139	0.011309	-0.018977	0.017815	0.0081688	-0.0060276	0.00099827	-0.03131	-0.01327	0.017514	-0.032772	-0.024346	0.0089728	0.011562	0.011683	-0.0011532	0.0087342	0.011861	-0.0041522	-0.027777	-0.011559	0.010401	0.014991	-0.010004	0.0088431	0.0099027	0.0040438	-0.0090951	-0.034188	0.0028821	0.022111	-0.0031364	-0.059029	-0.030277	-0.018474	-0.0086122	0.0007506	-0.008918
	14.61_575.4344	0.030962	-0.0065715	-0.012432	0.0019527	0.0052467	-0.0071387	0.0087365	0.0029051	0.0074062	-0.00042635	-0.020581	-0.0032717	0.0041688	0.011872	0.00094638	0.0022348	0.0031059	0.0026297	-0.0048695	0.003658	-0.0028301	-0.0076566	0.0054838	-0.0028887	-0.0099987	-0.0023998	0.017871	-0.008999	-0.018852	-0.0027584	0.018409	-0.018995	0.0031206	0.008452	0.012183	0.014127	0.0002452	0.022868	0.013179	-0.011354	0.010248	-0.01639	0.014815	0.033177	0.040388	0.026544	-0.0095453	-0.0081846
	5.39_575.1769	0.021217	-0.00020716	-0.00057092	0.020363	-0.011715	0.02459	-0.016578	0.00075627	-0.030653	0.036757	0.0015082	0.0068504	-0.014056	-0.0053103	-0.0067299	-0.0035069	-0.0014293	0.0074824	0.0086914	-0.0084147	-0.012026	-0.0059658	0.0070128	0.0027923	-0.0017372	0.0017176	0.0030129	0.00018416	-0.0031923	-0.0036361	0.00020187	-0.0016845	-0.00097154	0.0023895	-0.0013268	-0.0012373	-0.0014598	-0.0022084	-0.0059295	-0.0038734	0.016801	0.01496	-0.034996	0.0083825	-0.0020424	-0.00055196	-0.0041866	0.0099075
	12.43_573.8110	-0.015223	-0.024314	0.011918	-0.017038	-0.01689	-0.0085332	0.019409	-0.00055152	-0.0063901	-0.023672	-0.030315	0.030176	0.0029369	0.006099	0.020928	0.013254	0.022289	-0.036128	-0.0071689	0.010588	-0.020815	-0.03448	-0.028818	-0.029328	0.012411	-0.034224	0.0080863	0.0067284	-0.00028702	-0.038757	-0.019237	-0.0085248	-0.013199	-0.028947	0.0053463	-0.036794	-0.0008909	-0.006927	-0.015284	0.0042471	-0.014164	-0.012721	0.053925	-0.025339	-0.0066075	0.011144	-0.0025989	-0.0081557
	13.59_572.4366	0.035356	-0.0051313	-0.011643	0.0027971	0.0055043	-0.0054485	0.013244	0.002939	0.0093617	-0.0011858	-0.024277	-0.0042684	0.0031946	0.0096936	0.0001731	0.0017179	0.00038201	-0.0035768	-0.013538	-0.0082899	0.0038955	0.0007082	0.00068098	-0.0017987	-0.0086605	-0.0091282	0.002789	0.00084029	0.00065532	0.0039523	0.0012502	-0.00032318	-0.00058123	-0.0024177	0.0037232	-0.00047203	-0.0062785	0.0024881	0.0020568	0.01074	-0.0067743	0.00099218	0.0077978	-0.0047656	-0.0043159	-0.0035329	0.0080192	0.011389
	10.34_571.2350	0.038457	-0.0054396	-0.016218	0.00083308	0.0063046	-0.0050605	0.0097451	0.0040166	0.0087891	-0.0020042	-0.02492	-0.0042064	0.0033442	0.015357	0.00063727	0.0021276	0.0049505	0.0064729	-0.010017	-0.01102	-0.0051643	-0.0099651	0.0021545	0.0078804	0.010882	-0.023229	-0.018939	0.00023239	-0.0050456	-0.020406	-0.011041	0.0069331	-0.014566	-0.018019	-0.005245	0.00067921	0.012581	0.0095719	0.00012132	-0.03334	0.035892	0.0002238	-0.015022	-0.046156	0.018144	0.023988	0.017433	-0.0070912
	12.38_570.2857	0.0066821	0.0087319	0.031619	0.035516	-0.0138	-0.030805	0.056178	0.010314	0.012389	-0.028709	0.019171	-0.010964	0.0085984	-0.007862	-0.0041535	0.0040785	-0.022263	-0.0071894	0.028656	-0.0015695	-0.016821	-0.0022465	0.017402	0.008337	0.0081288	-0.01144	0.0052367	0.0047592	-0.0048477	0.014979	0.0021373	-0.022934	0.0058935	-0.031124	0.015817	-0.03773	0.0034819	-0.0026652	-0.0093877	0.0062554	0.0055234	-0.0035546	0.0075694	-0.0021798	0.0019229	0.0061297	0.017215	-0.0043224
	14.61_569.4253	0.033093	-0.0056335	-0.011713	0.0019772	0.0054141	-0.0070364	0.010509	0.0034186	0.0092369	-0.001861	-0.023622	-0.0039738	0.003716	0.0088499	0.0020357	0.0014143	-0.00093588	-0.00058721	-0.0093596	-0.0066108	-0.0047197	-0.0047578	-0.0010006	-0.012382	0.0028169	-0.0049261	0.0089368	-0.00088478	0.0023423	-5.3303e-05	-0.0092957	-0.00088134	0.01417	-0.0027293	-0.0010184	0.002903	0.0041992	-0.0063529	0.0073631	-0.0001653	-0.0055154	-0.0045364	-0.0060885	0.0068088	-0.0026217	0.028086	0.0045355	-0.00073609
	12.65_569.3155	0.021144	-0.00026737	-0.00063917	0.020498	-0.011786	0.024696	-0.016672	0.0007889	-0.030808	0.037106	0.0012966	0.0068876	-0.014051	-0.0052907	-0.0067826	-0.0035006	-0.0015768	0.0078192	0.0085128	-0.0079377	-0.013848	-0.0085173	0.0093623	0.0054384	0.0009471	0.0055193	0.0056284	0.0057881	0.0043056	-0.040005	-0.0098387	-0.012506	-0.0079199	-0.0015463	-0.0061566	0.0026246	0.005033	0.0030818	0.00047675	-0.0023533	0.004048	0.0082167	-0.0086954	0.0045945	-0.0017165	0.0015283	-0.0023176	0.00038872
	4.59_569.3136	0.020406	0.013028	-0.0023897	-0.0072546	0.018626	-0.00044116	0.0027307	0.0046389	0.016094	-0.0041695	-0.020174	-0.0021242	0.0049577	0.0036356	-0.00048684	0.0052075	0.054424	0.010715	0.023661	-0.023396	-0.0063512	-0.00051607	0.0062303	0.02305	-0.013324	0.014079	0.01012	-0.010161	-0.009335	0.0038121	0.011232	-0.012771	0.025029	3.8114e-05	0.020701	-0.0076589	0.013351	-0.018159	0.027891	-0.014449	-0.0095316	0.030135	0.0035635	0.0065193	-0.00023164	-0.10714	-0.029366	-0.012017
	13.58_569.3122	-0.014208	-0.021568	0.025508	0.0090358	0.026704	0.0067198	0.0037198	0.031784	0.0036806	0.015947	-0.019067	-0.0059919	0.039561	0.014682	0.0065864	0.0016196	0.0037587	0.0062617	0.025716	0.02445	-0.014769	0.014935	-0.015514	-0.0072971	0.011903	0.015658	-0.0010444	0.02919	-0.0049509	-0.040169	-0.020863	-0.019661	0.0012675	-0.024705	0.0034152	-0.014349	0.0076749	0.012799	-0.002411	0.012046	-0.028197	-0.013483	0.061546	-0.019463	0.00087397	0.0068712	0.016448	0.0020271
	7.80_165.9807	0.023533	0.00069463	-0.018454	0.06619	-0.0014854	0.016974	0.014749	0.010334	-0.0074351	0.043474	0.055869	0.041524	0.039799	-0.0047584	0.057133	0.0037669	0.0018765	0.0017007	-0.0021696	5.4228e-05	-0.0107	-0.014804	0.036322	0.018731	0.02497	0.036129	0.053139	-0.055667	-0.039824	-0.0072199	-0.02339	-0.00067906	0.018488	0.019642	0.016257	-0.01578	0.0025589	-0.0059572	0.018108	-0.028897	0.0049057	0.048178	0.024301	0.019322	0.012916	-0.013249	0.0073243	-0.0049446
	0.88_165.0545	0.010463	0.071363	0.016807	-0.020973	-0.0069726	-0.037821	-0.0081674	0.0014131	-0.012799	0.016556	0.028722	-0.084497	-0.0022858	0.027156	-0.0027782	-0.029383	0.11318	0.010349	-0.066964	0.04823	0.035289	-0.02611	0.016127	-0.023992	0.057807	-0.14539	0.0095898	-0.040262	0.0016859	-0.042642	-0.073696	0.048135	0.061349	-0.022869	-0.0977	-0.041894	-0.024679	0.0034592	-0.025948	-0.010587	0.0050466	-0.0011632	0.0056594	0.0043412	0.017934	-0.0018498	-0.051776	-0.005344
	7.76_164.9825	0.016696	-0.013429	-0.0070853	-0.0049891	-0.0082775	-0.047315	-0.017639	0.02079	0.016972	-0.0050266	-0.035325	-0.010697	-0.018608	-0.054525	0.010096	-0.078149	0.00029363	-0.0027111	0.002497	-0.017568	-0.012691	-0.0092229	-0.017512	0.0050228	0.047029	0.013406	0.0016943	0.030704	-0.036623	0.026331	0.019131	0.018634	0.030235	-0.008576	0.011939	-0.017696	-0.021418	-0.030221	0.032676	0.0022131	-0.0090561	0.036409	0.0035182	-0.010667	-0.035762	-0.027162	-0.0083992	0.0097051
	8.54_164.1614	0.04243	-0.0079862	-0.025942	-0.026396	0.0039582	0.010966	-0.041	-0.003919	-0.015885	0.026928	-2.7379e-05	0.024639	0.014611	-0.034424	-0.0037154	-0.052022	0.012124	0.013677	-0.014826	-0.016464	0.0029773	-0.010644	-0.02397	-0.011304	0.037995	0.0071619	-0.010721	0.0056056	-0.0012514	-0.0016198	0.0045809	0.01041	-0.0056848	-0.0022183	-0.03162	0.0041577	-0.01127	-0.02519	-0.0032403	-0.0061301	0.0046508	-0.0020101	-0.0038373	-0.0082837	-0.0021158	-0.0039046	0.014783	9.5726e-05
	0.46_164.0708	0.01779	0.03328	0.01922	0.0017086	-0.00030468	0.0020248	-0.0081035	-0.0019337	-0.00015221	-0.0047996	0.0073016	0.0014464	-0.0067184	-0.0025978	0.0008941	0.00027878	0.0063817	0.0040761	-0.0052289	0.0053429	-0.0049402	-0.0040633	-0.0012457	-0.0060227	0.0076328	-0.016139	0.0018754	-0.0045169	0.00018072	-0.0086371	-0.002261	0.001018	-0.0024502	-0.00070565	0.0039266	0.0012976	-0.00063584	-0.00070106	-0.0024471	0.00098489	0.0025971	-0.0020835	0.002151	0.0011607	0.0021499	0.0039287	-0.011977	-0.0027745
	13.55_163.0944	-0.0094912	-0.018712	0.012748	0.0033747	-0.024517	-0.034504	0.0073957	-0.061874	-0.027469	-0.028275	-0.040081	0.031061	0.00011385	0.0086399	0.040561	0.011632	0.013637	-0.0045236	-0.0094201	0.027896	-0.012548	0.037462	0.043278	0.03404	0.051953	-0.052984	-0.00058097	-0.010608	-0.049764	0.063663	0.067457	-0.031352	0.070815	-0.073834	0.054185	-0.071301	0.0087464	-0.016973	-0.050126	-0.010492	-0.028149	-0.016294	0.033018	-0.033214	-0.023395	0.0083127	-0.0060029	-0.0061888
	2.61_163.0755	0.013438	0.054822	0.017255	-0.012388	-0.0042888	-0.024201	-0.0060952	-3.7983e-05	-0.0069025	0.0085066	0.016983	-0.051913	-0.001911	0.017407	-0.0013159	-0.01813	-0.0067096	0.0027294	-0.010492	0.0071594	-0.0049231	0.00042809	0.0028419	-0.0012204	0.00014565	0.011746	-0.0089155	0.0080897	-0.017485	-0.005774	0.0084187	-0.011202	-0.0015403	-0.012359	-0.043315	-0.0037589	-0.0082557	-0.0071402	0.0042799	-0.012545	-0.0035144	0.0042956	0.0088657	0.0073775	0.0099265	-0.00040719	-0.00023389	-0.001725
	8.43_578.2577	0.023325	0.0090664	0.024889	-0.05944	-0.0094028	-0.074039	-0.033391	0.099435	0.021881	0.024464	0.029899	-0.047024	0.021353	0.063302	-0.11717	-0.010649	-0.024257	0.045085	0.080819	0.008455	-0.022477	0.11361	0.010225	-0.04571	-0.027829	0.1633	0.029338	0.064832	0.024986	0.030645	0.034528	0.0084223	0.046283	-0.03332	-0.04298	0.02333	0.037185	-0.035823	-0.031871	-0.0091811	-0.0060966	0.011693	-0.009996	0.027398	-0.0013104	-0.011189	-0.01736	-0.0017895
	11.40_578.2577	0.022874	-0.0050603	-0.037512	-0.081495	0.012615	0.024827	0.019268	-0.048957	-0.025246	-0.014815	0.068546	-0.0031211	0.014471	0.0041907	-0.012924	-0.0064915	0.0071202	-0.0037507	-0.01293	-0.049098	-0.00024912	-0.016047	0.060393	-0.052222	-0.042894	-0.011564	0.011227	-0.077452	0.13489	-0.027472	0.096627	-0.042404	0.017468	0.0023563	0.063772	0.00056847	-0.11528	-0.078065	-0.040092	-0.026047	0.032706	-0.011023	-0.0035919	-0.025951	-0.01096	0.0020776	-0.013663	0.0044449
	12.14_578.2577	0.016548	-0.01278	0.0031334	-0.031338	0.048881	0.03846	-0.0099185	0.0082201	0.010799	-0.00097066	0.03152	-0.00080227	-0.015336	-0.020023	-0.014585	-0.0080532	0.00045488	0.0033634	0.00055836	-0.011119	0.0024045	0.00014385	-0.0060474	-0.0026125	-0.0084266	0.012741	-0.065994	-0.024448	-0.028659	-0.035604	0.0028348	0.017495	0.081694	-0.00098026	0.057461	0.031751	-0.04674	0.01102	-0.049544	0.023416	-0.0016455	0.00076102	-0.0091775	-0.011198	-0.014242	-0.00060444	-0.0098084	-0.0035071
	8.66_578.2577	0.028186	-0.0050374	0.02023	0.0019347	-0.013288	-0.00023146	0.023473	-0.0023382	-0.0067577	0.01357	0.019073	0.0054838	-0.017028	-0.011608	-0.013997	-0.0011892	0.011149	0.012617	0.023781	0.00017739	-0.002271	-0.0034806	-0.0072714	0.00093279	-0.0043688	0.0018399	-0.0019788	-0.0008847	0.0010596	0.0047651	-0.0022307	-0.00050436	0.0018402	0.0039243	0.00054336	-0.0031591	-0.0042983	-0.0031937	-0.0029016	-0.0034283	0.00072837	0.0011327	0.001	0.0014754	0.002263	-0.00041829	0.011267	3.7023e-05
	12.71_578.2576	0.015963	0.0048269	0.031508	-0.016671	0.0368	-0.0063519	-0.047573	-0.035079	-0.0018313	-0.0070687	-0.0076085	-0.0048315	0.032648	0.021348	0.03223	-0.0057057	0.004984	0.0056987	0.026925	0.03165	0.020083	0.044495	-0.025095	0.012503	-0.0051968	0.040175	-0.032528	-0.011079	0.0066868	-0.016667	0.046135	-0.0060859	0.029233	-0.015112	0.0096235	0.02872	-0.020726	-0.010261	-0.0053633	0.0057243	-0.0019724	-0.0049198	-0.0095355	-0.0078029	0.0054066	0.0026482	-0.00902	0.010089
	10.85_578.2576	0.010393	-0.018816	-0.0080181	0.011988	0.0032287	0.013241	-0.0089635	-0.073541	0.034822	-0.050883	0.040051	-0.014928	-0.0040035	-0.022934	0.0055858	-0.009581	0.010983	-0.0021991	-0.011408	-0.017104	0.0015719	0.0011144	0.063058	-0.0017994	0.0095591	-0.029536	0.056997	0.07805	-0.023751	0.063564	-0.047829	-0.076486	-0.005717	0.041821	0.016067	-0.070298	0.036654	0.020409	-0.015357	-0.008645	-0.0042579	0.0062183	0.013832	-0.00021961	-0.019261	0.01369	-0.0067634	0.0013623
	5.34_578.2574	0.027828	-0.0069396	0.023199	0.0011787	-0.015502	-0.0037858	0.031757	-0.0025974	-0.0051981	0.017258	0.017629	0.0064827	-0.018477	-0.012627	-0.017009	-0.0004062	0.016732	0.058071	0.0516	0.0042106	-0.001466	0.0013364	-0.0058449	0.00056703	-0.0037339	-0.0048977	-0.003101	-0.0032003	0.00044981	0.0068751	-0.00506	-0.0015504	0.0042281	0.0037645	-0.00056974	-0.0051622	-0.0058256	-0.0012484	-0.0049158	-0.0048727	2.0345e-05	0.0030278	0.0018156	-0.00067161	0.0068878	-0.0020303	-0.0078425	0.0023217
	13.57_577.3924	0.038703	-0.0051006	-0.016149	0.0027292	0.0092564	-0.0018217	0.0086773	0.0029386	0.0094781	-0.0023158	-0.026681	-0.0052378	0.0037012	0.01181	0.0011941	0.00053362	-0.00067733	0.0054884	-0.0099955	-0.013795	0.0014366	0.0051794	0.00014979	0.0038806	-0.010351	-0.0053816	0.0023499	0.0022963	-0.00021242	0.0071297	0.0010754	0.0014126	0.001711	-0.0081793	-0.0015463	0.0054253	-0.00034958	0.0018971	-0.00060457	-0.0075398	-0.00024641	0.0037709	0.0025772	-0.0052724	0.016145	-0.0093805	0.0184	0.0011098
	13.90_576.4105	0.036517	-0.0044831	-0.01113	0.0047622	0.0070968	-0.0036395	0.0156	0.0028038	0.010078	-0.00062553	-0.024969	-0.0045044	0.0028253	0.0091809	-0.00024831	0.0018193	-0.00093486	-0.0056507	-0.012277	-0.0070678	0.0069316	-0.00072305	0.0038618	0.00020847	-0.006404	-0.005771	-0.0057303	0.0018789	-0.0036552	-0.0031103	-0.0055837	0.0029456	-0.00059383	-0.011824	0.0024567	0.002522	0.0017993	0.0081967	-0.0031386	-0.0071862	-0.021117	-0.0072481	-0.0072371	-0.001745	-0.0048358	-0.021404	0.056972	-0.011499
	0.63_166.9573	0.020743	-0.0047792	-0.0082393	-0.031385	-0.034476	0.046236	-0.011417	0.0091461	0.037858	-0.020397	0.027977	0.010424	-0.01872	-0.013525	-0.015701	-0.00093299	-0.0016074	0.010165	-0.010038	-0.023495	-0.059191	-0.010764	-0.042813	0.056777	0.010027	-0.0011306	-0.015184	-0.024964	0.0092035	0.013736	-0.0049272	0.036905	-0.012532	-0.029965	-0.005978	-0.012157	-0.0055568	-0.010635	0.0057481	0.0004775	0.0067078	-0.0074828	0.0009123	-0.0044404	0.007456	-0.0137	0.0092087	0.0077968
	14.30_165.9831	0.028867	-0.00062764	-0.0011958	0.040628	0.0035243	-0.010214	0.0017082	0.017322	0.02484	-0.0029181	0.060147	0.013492	-0.017431	-0.019706	0.070205	-0.014013	-0.0043078	0.0023289	0.0018119	-0.0020317	-0.0094916	-0.0057009	0.023498	0.010198	-0.0057952	-0.0023585	-0.0012021	0.0037126	-0.01211	0.0026374	-0.012863	-0.0090954	0.031495	-0.007752	0.016997	-0.035552	0.010384	-0.046873	0.051835	-0.013417	0.02257	0.02492	0.012414	0.017445	0.01208	0.00018395	0.012608	0.0056294
	3.61_578.2580	-0.018457	-0.0063215	-0.025565	-0.01249	-0.028842	-0.067139	0.042669	-0.093659	-0.053097	-0.02085	-0.0020835	-0.045715	-0.045704	0.0014707	0.019904	-0.020774	-0.060036	-0.0011984	-0.012254	-0.027991	0.016329	0.031799	0.015049	-0.0077955	-0.036039	0.10499	0.014975	0.080651	0.00036633	0.071814	-0.09315	0.091614	-0.049852	0.10707	-0.1403	-0.0117	-0.11923	-0.03444	-0.022833	-0.057872	0.065089	0.0075476	0.020679	0.021049	0.008556	-0.014027	0.0010402	0.0029859
	3.14_578.2580	0.01479	0.02335	0.039178	-0.003269	-0.013926	-0.021034	0.039392	-0.0022179	0.0096982	0.016523	-0.0063	0.006351	-0.011181	-0.0041806	-0.015334	0.0063018	-0.043155	0.0023263	0.042155	-0.0012003	0.0086158	-0.0093023	-0.021816	-0.010502	0.029806	-0.11269	0.00021234	-0.045206	0.0010263	-0.014764	-0.032893	0.014753	-0.010667	0.0095176	0.0079093	-0.01094	-0.0089211	0.00025845	-0.010539	0.0072857	0.00087714	-0.0001521	0.014851	0.0020749	0.0056341	0.010531	0.016754	-0.016556
	4.35_578.2579	0.03161	0.006417	-0.00043659	-0.0062321	-0.0094506	-0.0044274	-0.0048196	-0.00052612	-0.024091	0.013672	0.042825	-0.046553	-0.011297	0.0057396	-0.0063829	-0.023999	-0.0075935	0.0098011	0.003446	-0.0070353	-0.0062838	-0.0072235	9.579e-06	0.0030045	-0.0088903	0.00071918	0.011336	0.00026032	0.017575	0.0040397	-1.1048e-05	0.0020722	0.0066484	-7.0339e-05	0.016094	-0.0026023	0.005084	-0.0007393	-0.0040527	0.0028334	0.0015372	-0.0024061	-0.0025796	-0.00067898	-0.0041225	-0.002553	-0.00067327	-0.00036545
	6.60_578.2579	0.031059	0.034811	0.00071359	-0.0049586	-0.0019937	-0.067298	-0.039594	0.012341	-0.0066438	0.01633	0.04373	-0.051441	-0.016486	0.027722	-0.09835	-0.017708	-0.056047	0.00736	0.0097456	-0.014308	-0.011797	0.0041351	0.00084985	0.0058247	-0.035387	0.075671	0.073531	0.043147	0.079936	0.0075604	0.016004	0.045399	0.091591	-0.035986	0.0025966	-0.047356	-0.067451	0.10473	0.060818	0.032582	-0.012676	-0.044821	-0.038757	0.078551	-0.0018963	-0.010746	-0.02074	0.0058033
	6.33_578.2579	0.034852	0.0028621	0.0050654	0.013053	0.0017002	-0.013822	-0.031784	0.0058346	-0.0010986	-0.003331	0.028056	0.021999	-0.020859	-0.0052659	-0.06601	0.006011	-0.0068714	0.0063156	0.015563	-0.0035155	0.0048679	-0.0054683	-0.0073375	0.0012577	0.0024877	-0.0017066	0.00020812	-0.0059984	0.0016443	0.0037363	-0.015992	0.0030101	0.0042319	-0.0043203	-0.0084141	0.012745	0.032085	-0.049757	-0.059546	-0.01188	-0.033626	-0.010405	0.0029099	0.14259	-0.010796	0.027794	-0.0068824	0.010033
	2.36_578.2579	0.022492	-0.0073673	0.0082051	-0.0057049	0.041436	0.013084	-0.013406	-0.042923	-0.0060045	0.0036484	0.025189	-0.0049914	-0.015113	-0.017924	-0.0025967	-0.010016	0.0093549	-0.01274	0.039447	-0.035893	-0.030054	-8.073e-05	-0.0022477	-0.015667	-0.013738	-0.014278	0.011568	0.017014	-0.0021335	0.017469	-0.032936	0.00328	-0.013726	0.014494	-0.0073244	-0.02243	0.010219	0.010293	0.0053463	-0.0032473	-0.0027511	0.0035746	0.0060825	0.0055304	-0.0067479	0.0033709	-0.00062156	0.006825
	10.39_578.2579	0.045233	-0.0082764	0.0070115	0.051924	0.0034366	-0.045719	-0.05586	0.039861	0.030306	-0.022458	0.02786	0.0053437	0.021879	-0.075435	0.022433	0.028224	0.012677	-0.0020537	0.046702	-0.006851	0.023941	0.056708	0.025648	0.021398	0.029379	0.00023491	-0.0073553	-0.020262	-0.0061831	-0.0026599	-0.025716	0.054899	0.0039071	0.061718	-0.030309	0.072053	-0.040308	-0.020792	0.094011	-0.013775	0.013762	0.089029	0.022278	0.023426	-0.15676	-0.0741	0.0097466	-0.0050343
	2.86_578.2579	0.031309	-0.0052449	0.01761	-0.0014557	-0.0094673	0.0059182	-0.031759	0.0036595	-0.015284	-0.0063483	0.010763	0.002374	0.019176	0.016489	0.021328	-0.0041376	0.0099334	0.0060692	0.047605	0.018195	0.012463	-0.060962	-0.0079106	0.0085221	-0.023079	0.0077755	-0.0094922	0.0063449	0.0027198	0.011721	-0.0081784	0.0011072	0.0077389	0.0047619	-0.0028862	-0.00056493	0.00041996	-0.0035475	-0.0048422	-0.0042207	-0.0021103	0.0055688	-0.0054677	-0.0090776	0.0018548	-0.0023336	-0.0095241	0.0044509
	7.90_578.2579	-0.00030971	-0.0027613	-0.0038334	-0.034062	0.00074682	0.025389	-0.077501	-0.017319	0.090641	0.060012	-0.011655	0.046319	-0.00089482	0.011334	0.10815	-0.011133	-0.0044238	-0.030711	0.071898	-0.025967	0.0045201	-0.059373	0.038898	-0.056728	-0.013103	-0.145	0.029418	-0.056166	0.058239	-0.0038117	-0.030118	-0.060354	0.044007	0.086557	-0.0015949	-0.040013	0.0053251	-0.12953	0.15059	-0.068936	-0.064035	-0.054709	0.10877	-0.011176	0.027722	0.0019102	0.016456	0.0051253
	8.91_578.2579	0.040068	0.0080886	-0.005488	-0.027255	-0.016467	-0.022181	0.063979	-0.016329	-0.078059	0.018733	0.057648	0.003635	0.027403	0.017247	-0.011681	0.0022801	0.0058635	-0.009164	-0.020913	-0.0069705	-0.00064094	-0.017232	0.0048798	0.0015101	-0.0219	0.0031724	0.0078651	-0.0018372	0.079605	-0.0022556	0.011714	0.036794	0.01832	0.019185	0.065659	-0.02178	0.067063	0.034729	-0.01123	0.0065464	0.024997	-0.019064	-0.0092659	-0.0077433	-0.015146	-0.012323	-0.0080043	0.0016789
	6.91_578.2578	0.0030534	0.010168	0.016356	-0.01509	-0.0088872	0.033847	-0.051189	0.065161	-0.011861	0.033248	-0.037938	0.013062	0.03654	0.03668	0.016297	0.0047316	-0.026842	0.00076147	0.055056	0.012242	0.0060882	-0.04684	-0.0057608	-0.0071383	0.0071984	-0.07056	-0.0048743	-0.014848	-0.012112	-0.003975	-0.028438	0.020077	-0.008256	0.014195	-0.0017272	-0.0049136	-0.0040008	0.0039238	-0.02006	0.015413	0.062286	0.043589	-0.11962	0.014186	0.0050464	0.0030729	-0.0065634	-0.017444
	1.86_578.2578	0.021855	-0.0032643	0.0032732	0.032336	-0.0031079	0.0046326	0.0048641	0.0068276	-0.0078087	-0.03389	0.03954	-0.010821	0.0029329	-0.010173	0.0064362	-0.0054673	0.0010058	0.0043503	0.0094035	-0.0076108	-0.0087738	-0.0031874	0.0021286	0.00056897	-0.0066752	-0.0021184	-0.0017659	-0.0078028	0.0041374	0.0016081	-0.010443	0.017487	-0.0049498	0.025681	-0.0042411	0.026825	-0.01975	-0.0025508	0.0089303	-0.0014831	-0.0041448	-0.0025899	-0.00056258	0.0012381	0.0096186	-0.0069493	0.006058	-0.0068529
	6.11_578.2578	0.025137	-0.0080802	0.0055439	0.021373	-0.023959	0.020623	0.03303	0.0015406	-0.079232	0.032905	-0.056025	0.048795	-0.058725	-0.0024124	-0.013608	-0.097809	0.023817	0.0051206	0.02282	-0.0034018	-0.0027048	-0.010653	0.007817	-0.001963	0.023183	0.003712	-0.002604	0.0033217	0.0032052	-0.035593	0.0099391	0.0039506	0.020199	-0.013737	-0.0079151	0.023065	0.085294	0.03558	0.042606	0.0060681	-0.10244	0.024728	-0.016566	0.00057413	0.022667	-0.090211	0.01044	-0.00034784
	10.64_578.2578	0.030837	-0.017196	0.035459	-0.0067768	-0.022249	-0.011455	-0.0054735	0.0056653	-0.01164	0.0082445	0.0013181	0.0065881	0.023745	0.021361	0.015679	2.8744e-05	0.032668	-0.035648	0.044596	0.019767	0.01528	-0.0012119	-0.012676	0.0092803	-0.0089395	0.0094367	-0.0080193	0.0072186	-0.00017992	0.0055346	-0.00095661	0.0024694	0.0035021	0.0039106	0.00099212	-0.0015576	0.0002252	-0.0033943	-0.00046152	-0.0024995	8.4341e-05	0.0015292	-0.0046061	-0.001024	0.0012531	-0.0015131	0.02013	-0.0026079
	11.25_170.0965	0.039737	-0.003845	-0.012949	0.0048324	0.0085533	-0.0011851	0.01417	0.0027325	0.011155	-0.00070479	-0.025915	-0.0049742	0.0025455	0.0095405	0.00031697	0.0026187	8.7197e-05	-0.0019098	-0.013174	-0.0085865	0.0067148	0.0055549	-0.00216	-0.0020666	-0.011916	-0.004683	3.8566e-05	-0.0074984	0.0030087	0.0025337	-0.00061111	-0.0091427	-0.0072129	-0.0044455	0.0046333	-0.0074322	-0.006589	0.0047079	0.001069	0.0016182	-0.0053409	-0.011406	0.0023236	-0.0002282	0.0033521	-0.011752	-0.063444	0.011492
	0.44_169.9723	0.012222	0.0072378	0.011639	-0.13644	-0.036927	-0.065643	0.015587	0.0055162	0.047621	0.0033003	-0.027448	-0.054408	-0.017003	-0.088703	0.097869	0.016927	0.011531	-0.054228	0.13693	-0.11068	-0.011922	-0.046767	0.013296	-0.033467	0.028447	-0.014574	-0.044782	0.0036521	0.019215	0.099792	-0.07891	-0.018845	-0.12229	0.029022	-0.040271	0.015382	0.070186	0.19445	-0.16728	0.067086	-0.037717	-0.11377	-0.0099265	-0.017603	0.020039	0.033571	0.011489	-0.010843
	4.84_169.1407	0.028298	-0.0063705	-0.017774	0.0013185	0.010364	-0.008369	0.016635	-0.0030877	0.014072	0.0018951	0.0070588	0.028839	-0.016608	0.1076	-0.0031305	-0.034253	-0.0011215	0.0067365	-0.011022	0.032636	-0.019852	0.02425	-0.012489	0.0037248	-0.040373	-0.0081422	0.016208	-0.0079673	-0.0020065	0.0093483	-0.011291	-0.015856	-0.0089082	-0.014944	0.012992	-0.00031209	0.0051938	0.006667	-0.0031556	-0.0087182	0.014798	0.013549	0.015463	0.0057178	-0.012971	-0.043832	-0.0086366	0.013619
	14.57_169.1319	0.02019	-0.00057204	-0.00163	0.022368	-0.012729	0.026055	-0.017827	0.0011263	-0.03315	0.04157	-0.0013873	0.0075063	-0.014311	-0.0048345	-0.0072397	-0.0033356	-0.00054039	0.0070396	0.0087231	-0.0095171	-0.010639	-0.0022706	0.0044469	-0.0018336	-0.0051727	-0.0028461	-0.00014494	-0.0089391	-0.014221	0.0547	0.015677	0.016738	0.01368	0.0071947	0.0095761	-0.0071604	-0.012909	-0.010797	-0.014642	-0.011134	0.012979	0.014479	-0.032663	0.0054808	-0.0048069	-0.0045751	-0.0048769	-0.0028857
	11.25_169.0876	0.035049	-0.0048192	-0.011922	0.004337	0.0071274	-0.0021229	0.013016	0.0027864	0.0095958	-0.0014227	-0.025204	-0.0059257	0.0056165	0.010034	0.0012546	0.002281	-0.0038387	0.0032359	-0.013626	-0.01326	-0.0013501	0.0078276	0.0059322	0.0054187	-0.019222	-0.0052811	0.0011754	-0.01549	0.0035347	0.011869	-0.0097879	-0.023063	-0.011956	-0.031238	-0.0043105	-0.011214	0.0060803	-0.0042077	0.0072853	-0.032846	0.0084266	0.01089	0.0015359	0.0040831	-0.010754	-0.011889	0.0084036	0.0017062
[truncated: 900 more rows]

## Sheet: Table S9
	Table S9. Principal Component Analysis (PCA) results in which the entire dataset from ESI- mode was included and shows the correlation coefficients for the total variables included on the distinct components (48 in total) and for 1,470 m/z_rt. In the rows, numbers indicate the correlation of each m/z_rt with the eigenvector of each PC.
[truncated: 1,471 more rows]

[truncated: 3 more sheets: Table S10, Table S11, Table S12]
